# Supplementary material for: One-dimensional chain structures of hexanuclear uranium(iv) clusters bridged by formate ligands
Source: RSC Adv. 2018 Oct 12;8(61):34947–53. doi: 10.1039/c8ra06330c (PMC9087207; doi:10.1039/c8ra06330c)
Supplement: RA-008-C8RA06330C-s002 [file RA-008-C8RA06330C-s002.cif]

# Electronic Supplementary Material (ESI) for RSC Advances.
# This journal is © The Royal Society of Chemistry 2018

####################################################################### 
# 
# This file contains crystal structure data downloaded from the 
# Cambridge Structural Database (CSD) hosted by the Cambridge 
# Crystallographic Data Centre (CCDC).
# 
# Full information about CCDC data access policies and citation 
# guidelines are available at http://www.ccdc.cam.ac.uk/access/V1 
# 
# Audit and citation data items may have been added by the CCDC. 
# Please retain this information to preserve the provenance of 
# this file and to allow appropriate attribution of the data. 
# 
#######################################################################

data_C12H18O39U6
_database_code_depnum_ccdc_archive 'CCDC 1850747'
_audit_update_record             
;
2018-06-21 deposited with the CCDC.
2018-10-08 downloaded from the CCDC.
;

_audit_creation_method           SHELXL-2014
_chemical_name_systematic        
;
 ?
;
_chemical_name_common            'Uranium formic acid'
_chemical_melting_point          N/a
_chemical_formula_moiety         'C12 H18 O39 U6'
_chemical_formula_sum            'C12 H18 O39 U6'
_chemical_formula_weight         2214.45

loop_
_atom_type_symbol
_atom_type_description
_atom_type_scat_dispersion_real
_atom_type_scat_dispersion_imag
_atom_type_scat_source
C C 0.0033 0.0016 'International Tables Vol C Tables 4.2.6.8 and 6.1.1.4'
O O 0.0106 0.0060 'International Tables Vol C Tables 4.2.6.8 and 6.1.1.4'
U U -9.6767 9.6646 'International Tables Vol C Tables 4.2.6.8 and 6.1.1.4'
H H 0.0000 0.0000 'International Tables Vol C Tables 4.2.6.8 and 6.1.1.4'

_space_group_crystal_system      monoclinic
_space_group_IT_number           15
_space_group_name_H-M_alt        'C 2/c'
_space_group_name_Hall           '-C 2yc'

_shelx_space_group_comment       
;
The symmetry employed for this shelxl refinement is uniquely defined
by the following loop, which should always be used as a source of
symmetry information in preference to the above space-group names.
They are only intended as comments.
;

loop_
_space_group_symop_operation_xyz
'x, y, z'
'-x, y, -z+1/2'
'x+1/2, y+1/2, z'
'-x+1/2, y+1/2, -z+1/2'
'-x, -y, -z'
'x, -y, z-1/2'
'-x+1/2, -y+1/2, -z'
'x+1/2, -y+1/2, z-1/2'

_cell_length_a                   20.236(3)
_cell_length_b                   11.8211(16)
_cell_length_c                   16.322(2)
_cell_angle_alpha                90
_cell_angle_beta                 104.698(4)
_cell_angle_gamma                90
_cell_volume                     3776.7(9)
_cell_formula_units_Z            4
_cell_measurement_temperature    296(2)
_cell_measurement_reflns_used    5124
_cell_measurement_theta_min      2.24
_cell_measurement_theta_max      27.52

_exptl_crystal_description       Rhombus
_exptl_crystal_colour            Green
_exptl_crystal_density_meas      ?
_exptl_crystal_density_method    ?
_exptl_crystal_density_diffrn    3.895
_exptl_crystal_F_000             3816
_exptl_transmission_factor_min   ?
_exptl_transmission_factor_max   ?
_exptl_crystal_size_max          0.800
_exptl_crystal_size_mid          0.500
_exptl_crystal_size_min          0.200
_exptl_absorpt_coefficient_mu    25.760
_shelx_estimated_absorpt_T_min   0.018
_shelx_estimated_absorpt_T_max   0.079
_exptl_absorpt_correction_type   multi-scan
_exptl_absorpt_correction_T_min  0.000
_exptl_absorpt_correction_T_max  0.006
_exptl_absorpt_process_details   SHELTXPREP

_exptl_special_details           
;
 ?
;

_diffrn_ambient_temperature      296(2)
_diffrn_radiation_wavelength     0.71073
_diffrn_radiation_type           MoK\a
_diffrn_source                   'Turbo X-ray Source'
_diffrn_measurement_device_type  'Bruker APEX-III '
_diffrn_measurement_method       '0.5 wide w/ exposures'
_diffrn_detector_area_resol_mean ?
_diffrn_reflns_number            11345
_diffrn_reflns_av_unetI/netI     0.0459
_diffrn_reflns_av_R_equivalents  0.0350
_diffrn_reflns_limit_h_min       -21
_diffrn_reflns_limit_h_max       26
_diffrn_reflns_limit_k_min       -14
_diffrn_reflns_limit_k_max       15
_diffrn_reflns_limit_l_min       -21
_diffrn_reflns_limit_l_max       17
_diffrn_reflns_theta_min         2.875
_diffrn_reflns_theta_max         27.536
_diffrn_reflns_theta_full        25.242
_diffrn_measured_fraction_theta_max 0.967
_diffrn_measured_fraction_theta_full 0.983
_diffrn_reflns_Laue_measured_fraction_max 0.967
_diffrn_reflns_Laue_measured_fraction_full 0.983
_diffrn_reflns_point_group_measured_fraction_max 0.967
_diffrn_reflns_point_group_measured_fraction_full 0.983
_reflns_number_total             4221
_reflns_number_gt                3292
_reflns_threshold_expression     'I > 2\s(I)'
_reflns_Friedel_coverage         0.000
_reflns_Friedel_fraction_max     .
_reflns_Friedel_fraction_full    .

_reflns_special_details          
;
 Reflections were merged by SHELXL according to the crystal
 class for the calculation of statistics and refinement.
 
 _reflns_Friedel_fraction is defined as the number of unique
 Friedel pairs measured divided by the number that would be
 possible theoretically, ignoring centric projections and
 systematic absences.
;

_computing_data_collection       'Bruker APEX3'
_computing_cell_refinement       'Bruker SAINT'
_computing_data_reduction        'Bruker SAINT'
_computing_structure_solution    'SHELXL-2014 (Sheldrick, 2014)'
_computing_structure_refinement  'SHELXL-2014 (Sheldrick, 2014)'
_computing_molecular_graphics    'Bruker SHELXTL'
_computing_publication_material  'Bruker SHELXTL'

_refine_special_details          
;
 ?
;
_refine_ls_structure_factor_coef Fsqd
_refine_ls_matrix_type           full
_refine_ls_weighting_scheme      calc
_refine_ls_weighting_details     
'w=1/[\s^2^(Fo^2^)+(0.0151P)^2^+73.0952P] where P=(Fo^2^+2Fc^2^)/3'
_atom_sites_solution_primary     ?
_atom_sites_solution_secondary   ?
_atom_sites_solution_hydrogens   geom
_refine_ls_hydrogen_treatment    constr
_refine_ls_extinction_method     none
_refine_ls_extinction_coef       .
_refine_ls_number_reflns         4221
_refine_ls_number_parameters     260
_refine_ls_number_restraints     0
_refine_ls_R_factor_all          0.0530
_refine_ls_R_factor_gt           0.0351
_refine_ls_wR_factor_ref         0.0698
_refine_ls_wR_factor_gt          0.0652
_refine_ls_goodness_of_fit_ref   1.070
_refine_ls_restrained_S_all      1.070
_refine_ls_shift/su_max          0.000
_refine_ls_shift/su_mean         0.000

loop_
_atom_site_label
_atom_site_type_symbol
_atom_site_fract_x
_atom_site_fract_y
_atom_site_fract_z
_atom_site_U_iso_or_equiv
_atom_site_adp_type
_atom_site_occupancy
_atom_site_site_symmetry_order
_atom_site_calc_flag
_atom_site_refinement_flags_posn
_atom_site_refinement_flags_adp
_atom_site_refinement_flags_occupancy
_atom_site_disorder_assembly
_atom_site_disorder_group
U2 U 0.43218(2) 0.33052(3) 0.08566(2) 0.01716(9) Uani 1 1 d . . . . .
U1 U 0.5000 0.56261(4) 0.2500 0.01733(11) Uani 1 2 d S T P . .
U4 U 0.5000 0.10237(4) 0.2500 0.02526(13) Uani 1 2 d S T P . .
U3 U 0.62070(2) 0.33670(3) 0.20693(2) 0.02056(9) Uani 1 1 d . . . . .
O1 O 0.5182(4) 0.6726(5) 0.0337(4) 0.0335(17) Uani 1 1 d . . . . .
O2 O 0.4056(4) 0.1517(5) 0.0142(4) 0.0295(16) Uani 1 1 d . . . . .
O3 O 0.3965(3) 0.2053(5) 0.1836(4) 0.0230(14) Uani 1 1 d . . . . .
H3B H 0.3570 0.1577 0.1582 0.028 Uiso 1 1 calc R U . . .
O4 O 0.5275(3) 0.4622(5) 0.1316(3) 0.0178(13) Uani 1 1 d . . . . .
H4B H 0.5377 0.5099 0.0872 0.021 Uiso 1 1 calc R U . . .
O5 O 0.6035(4) 0.5083(6) 0.0041(4) 0.0342(16) Uani 1 1 d . . . . .
O6 O 0.4231(3) 0.4293(5) 0.1993(4) 0.0191(13) Uani 1 1 d . . . . .
O7 O 0.6048(4) 0.6539(6) 0.2391(5) 0.0389(18) Uani 1 1 d . . . . .
O8 O 0.3089(4) 0.3421(6) 0.0549(4) 0.0333(16) Uani 1 1 d . . . . .
O9 O 0.6728(4) 0.5232(6) 0.2039(4) 0.0331(16) Uani 1 1 d . . . . .
O10 O 0.4692(4) 0.7028(6) 0.1386(4) 0.0386(19) Uani 1 1 d . . . . .
O11 O 0.6414(4) 0.3481(6) 0.0685(5) 0.045(2) Uani 1 1 d . . . . .
O12 O 0.2788(3) 0.3408(7) 0.1774(4) 0.0370(18) Uani 1 1 d . . . . .
O13 O 0.5216(3) 0.2430(5) 0.1631(4) 0.0208(14) Uani 1 1 d . . . . .
O14 O 0.4523(4) 0.0197(5) 0.1092(4) 0.0391(19) Uani 1 1 d . . . . .
O15 O 0.6665(4) 0.1568(7) 0.1792(5) 0.047(2) Uani 1 1 d . . . . .
O16 O 0.5973(5) 0.0217(6) 0.2043(5) 0.050(2) Uani 1 1 d . . . . .
O17 O 0.5000 -0.1057(9) 0.2500 0.093(6) Uani 1 2 d S T P . .
H17A H 0.4890 -0.1451 0.2941 0.111 Uiso 0.5 1 calc R U P . .
H17B H 0.5110 -0.1451 0.2059 0.111 Uiso 0.5 1 calc R U P . .
C1 C 0.6573(6) 0.6202(10) 0.2201(7) 0.043(3) Uani 1 1 d . . . . .
H1A H 0.6893 0.6758 0.2179 0.052 Uiso 1 1 calc R U . . .
C2 C 0.6377(6) 0.4203(9) 0.0115(7) 0.039(3) Uani 1 1 d . . . . .
H2A H 0.6625 0.4069 -0.0283 0.047 Uiso 1 1 calc R U . . .
C3 C 0.2653(5) 0.3428(9) 0.0974(6) 0.033(2) Uani 1 1 d . . . . .
H3A H 0.2195 0.3450 0.0678 0.039 Uiso 1 1 calc R U . . .
C4 C 0.6497(8) 0.0564(12) 0.1866(7) 0.052(4) Uani 1 1 d . . . . .
H4A H 0.6801 0.0014 0.1780 0.062 Uiso 1 1 calc R U . . .
C5 C 0.4188(6) 0.0521(8) 0.0380(6) 0.034(3) Uani 1 1 d . . . . .
H5A H 0.4019 -0.0041 -0.0016 0.041 Uiso 1 1 calc R U . . .
C6 C 0.4910(7) 0.7341(9) 0.0766(7) 0.044(3) Uani 1 1 d . . . . .
H6A H 0.4862 0.8102 0.0619 0.053 Uiso 1 1 calc R U . . .
O1W O 0.830(2) 0.341(4) 0.153(3) 0.087(12) Uiso 0.3 1 d . . P . .
O2W O 0.7566(17) 0.180(3) 0.092(2) 0.086(9) Uiso 0.35 1 d . . P . .
O1WA O 0.7576(14) 0.344(2) 0.1751(18) 0.084(8) Uiso 0.4 1 d . . P . .
O3W O 0.2846(4) 0.0703(7) 0.1116(6) 0.057(2) Uiso 1 1 d . . . . .
O1WB O 0.826(2) 0.328(3) 0.100(3) 0.074(10) Uiso 0.3 1 d . . P . .
O2WA O 0.792(2) 0.297(3) 0.125(3) 0.078(11) Uiso 0.3 1 d . . P . .
O2WB O 0.7273(18) 0.133(3) 0.041(2) 0.091(10) Uiso 0.35 1 d . . P . .

loop_
_atom_site_aniso_label
_atom_site_aniso_U_11
_atom_site_aniso_U_22
_atom_site_aniso_U_33
_atom_site_aniso_U_23
_atom_site_aniso_U_13
_atom_site_aniso_U_12
U2 0.02672(18) 0.01583(16) 0.00895(15) 0.00055(13) 0.00456(13) 0.00075(15)
U1 0.0293(3) 0.0118(2) 0.0134(2) 0.000 0.0101(2) 0.000
U4 0.0478(3) 0.0117(2) 0.0132(2) 0.000 0.0021(2) 0.000
U3 0.02762(19) 0.02194(18) 0.01332(16) 0.00152(14) 0.00738(14) 0.00539(16)
O1 0.056(5) 0.023(4) 0.028(4) -0.001(3) 0.023(4) 0.000(3)
O2 0.049(4) 0.025(4) 0.013(3) -0.006(3) 0.006(3) -0.007(3)
O3 0.035(4) 0.019(3) 0.017(3) 0.002(3) 0.009(3) -0.006(3)
O4 0.031(4) 0.012(3) 0.013(3) 0.002(2) 0.011(3) 0.003(3)
O5 0.044(4) 0.032(4) 0.028(4) 0.007(3) 0.012(3) 0.005(4)
O6 0.031(4) 0.014(3) 0.018(3) -0.002(2) 0.015(3) -0.006(3)
O7 0.041(4) 0.035(4) 0.049(5) -0.011(4) 0.027(4) -0.006(4)
O8 0.038(4) 0.041(4) 0.020(3) 0.002(3) 0.005(3) -0.006(4)
O9 0.036(4) 0.033(4) 0.034(4) -0.004(3) 0.015(3) -0.004(3)
O10 0.065(5) 0.033(4) 0.028(4) 0.015(3) 0.032(4) 0.020(4)
O11 0.080(6) 0.032(4) 0.035(4) 0.017(3) 0.038(4) 0.027(4)
O12 0.026(4) 0.064(5) 0.024(4) -0.005(4) 0.011(3) 0.001(4)
O13 0.035(4) 0.012(3) 0.016(3) 0.000(2) 0.008(3) 0.004(3)
O14 0.071(5) 0.016(4) 0.024(4) -0.005(3) 0.001(4) 0.004(3)
O15 0.065(5) 0.046(5) 0.034(4) 0.013(4) 0.022(4) 0.036(5)
O16 0.067(6) 0.026(4) 0.051(5) -0.011(4) 0.003(5) 0.022(4)
O17 0.218(19) 0.017(6) 0.025(6) 0.000 -0.001(9) 0.000
C1 0.052(8) 0.034(7) 0.049(7) 0.000(5) 0.022(6) -0.013(6)
C2 0.053(7) 0.041(7) 0.030(6) 0.008(5) 0.022(6) 0.017(6)
C3 0.017(5) 0.047(7) 0.032(6) -0.005(5) 0.001(5) 0.000(5)
C4 0.069(10) 0.057(9) 0.028(6) -0.012(6) 0.011(7) 0.039(8)
C5 0.060(7) 0.020(5) 0.018(5) -0.005(4) 0.000(5) -0.002(5)
C6 0.084(9) 0.026(6) 0.034(6) 0.015(5) 0.035(6) 0.026(6)

_geom_special_details            
;
 All esds (except the esd in the dihedral angle between two l.s. planes)
 are estimated using the full covariance matrix.  The cell esds are taken
 into account individually in the estimation of esds in distances, angles
 and torsion angles; correlations between esds in cell parameters are only
 used when they are defined by crystal symmetry.  An approximate (isotropic)
 treatment of cell esds is used for estimating esds involving l.s. planes.
;

loop_
_geom_bond_atom_site_label_1
_geom_bond_atom_site_label_2
_geom_bond_distance
_geom_bond_site_symmetry_2
_geom_bond_publ_flag
U2 O13 2.187(6) . ?
U2 O6 2.238(5) . ?
U2 O5 2.399(7) 5_665 ?
U2 O1 2.407(6) 5_665 ?
U2 O2 2.408(6) . ?
U2 O3 2.419(6) . ?
U2 O8 2.420(7) . ?
U2 O4 2.444(6) . ?
U2 U3 3.8011(6) 2_655 ?
U2 U4 3.8058(6) . ?
U2 U3 3.8270(7) . ?
U2 U1 3.8390(6) . ?
U1 O6 2.222(6) . ?
U1 O6 2.222(6) 2_655 ?
U1 O10 2.421(6) 2_655 ?
U1 O10 2.422(6) . ?
U1 O7 2.426(7) 2_655 ?
U1 O7 2.426(7) . ?
U1 O4 2.449(5) 2_655 ?
U1 O4 2.449(5) . ?
U1 U3 3.8030(6) 2_655 ?
U1 U3 3.8031(6) . ?
U1 U2 3.8389(6) 2_655 ?
U4 O13 2.297(6) 2_655 ?
U4 O13 2.297(6) . ?
U4 O3 2.427(6) . ?
U4 O3 2.427(6) 2_655 ?
U4 O14 2.458(7) 2_655 ?
U4 O14 2.458(7) . ?
U4 O16 2.468(9) 2_655 ?
U4 O16 2.468(9) . ?
U4 O17 2.460(11) . ?
U4 U2 3.8057(6) 2_655 ?
U4 U3 3.8736(6) 2_655 ?
U3 O6 2.240(5) 2_655 ?
U3 O13 2.244(6) . ?
U3 O12 2.400(7) 2_655 ?
U3 O11 2.403(7) . ?
U3 O15 2.408(7) . ?
U3 O9 2.449(7) . ?
U3 O3 2.458(6) 2_655 ?
U3 O4 2.468(6) . ?
U3 O1WA 2.95(3) . ?
U3 U2 3.8012(6) 2_655 ?
O1 C6 1.231(11) . ?
O1 U2 2.407(6) 5_665 ?
O2 C5 1.248(11) . ?
O3 U3 2.458(6) 2_655 ?
O5 C2 1.238(12) . ?
O5 U2 2.399(7) 5_665 ?
O6 U3 2.240(5) 2_655 ?
O7 C1 1.245(13) . ?
O8 C3 1.254(12) . ?
O9 C1 1.235(13) . ?
O10 C6 1.258(12) . ?
O11 C2 1.251(12) . ?
O12 C3 1.264(12) . ?
O12 U3 2.399(7) 2_655 ?
O14 C5 1.247(12) . ?
O15 C4 1.249(16) . ?
O16 C4 1.237(16) . ?
O1W O1WB 0.85(5) . ?
O1W O2WA 0.95(5) . ?
O1W O1WA 1.61(5) . ?
O2W O2WB 1.06(4) . ?
O2W O2WA 1.58(5) . ?
O1WA O2WA 1.33(4) . ?
O1WB O2WA 0.95(5) . ?

loop_
_geom_angle_atom_site_label_1
_geom_angle_atom_site_label_2
_geom_angle_atom_site_label_3
_geom_angle
_geom_angle_site_symmetry_1
_geom_angle_site_symmetry_3
_geom_angle_publ_flag
O13 U2 O6 89.9(2) . . ?
O13 U2 O5 143.6(2) . 5_665 ?
O6 U2 O5 90.9(2) . 5_665 ?
O13 U2 O1 90.4(2) . 5_665 ?
O6 U2 O1 144.8(2) . 5_665 ?
O5 U2 O1 69.0(2) 5_665 5_665 ?
O13 U2 O2 85.1(2) . . ?
O6 U2 O2 143.5(2) . . ?
O5 U2 O2 113.9(2) 5_665 . ?
O1 U2 O2 71.5(2) 5_665 . ?
O13 U2 O3 70.7(2) . . ?
O6 U2 O3 70.8(2) . . ?
O5 U2 O3 142.7(2) 5_665 . ?
O1 U2 O3 141.3(2) 5_665 . ?
O2 U2 O3 73.5(2) . . ?
O13 U2 O8 143.6(2) . . ?
O6 U2 O8 81.1(2) . . ?
O5 U2 O8 72.2(2) 5_665 . ?
O1 U2 O8 116.9(2) 5_665 . ?
O2 U2 O8 81.8(2) . . ?
O3 U2 O8 73.0(2) . . ?
O13 U2 O4 69.6(2) . . ?
O6 U2 O4 68.75(19) . . ?
O5 U2 O4 76.9(2) 5_665 . ?
O1 U2 O4 78.4(2) 5_665 . ?
O2 U2 O4 140.3(2) . . ?
O3 U2 O4 122.11(19) . . ?
O8 U2 O4 136.0(2) . . ?
O13 U2 U3 82.68(15) . 2_655 ?
O6 U2 U3 31.93(14) . 2_655 ?
O5 U2 U3 114.79(16) 5_665 2_655 ?
O1 U2 U3 172.02(17) 5_665 2_655 ?
O2 U2 U3 111.70(15) . 2_655 ?
O3 U2 U3 39.17(14) . 2_655 ?
O8 U2 U3 71.07(15) . 2_655 ?
O4 U2 U3 95.35(13) . 2_655 ?
O13 U2 U4 32.82(16) . . ?
O6 U2 U4 82.92(15) . . ?
O5 U2 U4 172.54(17) 5_665 . ?
O1 U2 U4 114.18(16) 5_665 . ?
O2 U2 U4 73.50(15) . . ?
O3 U2 U4 38.32(15) . . ?
O8 U2 U4 110.78(16) . . ?
O4 U2 U4 96.87(13) . . ?
U3 U2 U4 61.224(10) 2_655 . ?
O13 U2 U3 30.69(16) . . ?
O6 U2 U3 80.91(16) . . ?
O5 U2 U3 113.98(17) 5_665 . ?
O1 U2 U3 81.57(17) 5_665 . ?
O2 U2 U3 109.78(17) . . ?
O3 U2 U3 95.47(15) . . ?
O8 U2 U3 161.08(15) . . ?
O4 U2 U3 39.05(13) . . ?
U3 U2 U3 90.457(13) 2_655 . ?
U4 U2 U3 60.994(8) . . ?
O13 U2 U1 80.65(15) . . ?
O6 U2 U1 30.46(14) . . ?
O5 U2 U1 81.83(17) 5_665 . ?
O1 U2 U1 115.34(16) 5_665 . ?
O2 U2 U1 164.18(15) . . ?
O3 U2 U1 95.12(14) . . ?
O8 U2 U1 105.75(16) . . ?
O4 U2 U1 38.37(13) . . ?
U3 U2 U1 59.703(9) 2_655 . ?
U4 U2 U1 90.742(14) . . ?
U3 U2 U1 59.484(8) . . ?
O6 U1 O6 89.7(3) . 2_655 ?
O6 U1 O10 141.9(2) . 2_655 ?
O6 U1 O10 100.5(2) 2_655 2_655 ?
O6 U1 O10 100.6(2) . . ?
O6 U1 O10 141.9(2) 2_655 . ?
O10 U1 O10 93.6(4) 2_655 . ?
O6 U1 O7 78.5(2) . 2_655 ?
O6 U1 O7 146.2(2) 2_655 2_655 ?
O10 U1 O7 72.8(3) 2_655 2_655 ?
O10 U1 O7 71.8(2) . 2_655 ?
O6 U1 O7 146.2(2) . . ?
O6 U1 O7 78.5(2) 2_655 . ?
O10 U1 O7 71.8(2) 2_655 . ?
O10 U1 O7 72.8(3) . . ?
O7 U1 O7 127.2(3) 2_655 . ?
O6 U1 O4 70.88(19) . 2_655 ?
O6 U1 O4 68.9(2) 2_655 2_655 ?
O10 U1 O4 78.8(2) 2_655 2_655 ?
O10 U1 O4 149.0(2) . 2_655 ?
O7 U1 O4 77.3(2) 2_655 2_655 ?
O7 U1 O4 130.6(2) . 2_655 ?
O6 U1 O4 68.9(2) . . ?
O6 U1 O4 70.88(19) 2_655 . ?
O10 U1 O4 149.0(2) 2_655 . ?
O10 U1 O4 78.8(2) . . ?
O7 U1 O4 130.6(2) 2_655 . ?
O7 U1 O4 77.3(2) . . ?
O4 U1 O4 122.0(3) 2_655 . ?
O6 U1 U3 31.68(14) . 2_655 ?
O6 U1 U3 81.66(15) 2_655 2_655 ?
O10 U1 U3 113.36(16) 2_655 2_655 ?
O10 U1 U3 124.37(19) . 2_655 ?
O7 U1 U3 71.59(17) 2_655 2_655 ?
O7 U1 U3 160.10(18) . 2_655 ?
O4 U1 U3 39.52(13) 2_655 2_655 ?
O4 U1 U3 95.21(13) . 2_655 ?
O6 U1 U3 81.66(15) . . ?
O6 U1 U3 31.68(14) 2_655 . ?
O10 U1 U3 124.37(19) 2_655 . ?
O10 U1 U3 113.36(16) . . ?
O7 U1 U3 160.10(18) 2_655 . ?
O7 U1 U3 71.59(17) . . ?
O4 U1 U3 95.21(13) 2_655 . ?
O4 U1 U3 39.52(13) . . ?
U3 U1 U3 90.792(17) 2_655 . ?
O6 U1 U2 81.14(15) . 2_655 ?
O6 U1 U2 30.71(14) 2_655 2_655 ?
O10 U1 U2 89.21(18) 2_655 2_655 ?
O10 U1 U2 172.66(16) . 2_655 ?
O7 U1 U2 115.52(17) 2_655 2_655 ?
O7 U1 U2 101.82(18) . 2_655 ?
O4 U1 U2 38.28(14) 2_655 2_655 ?
O4 U1 U2 95.30(13) . 2_655 ?
U3 U1 U2 60.100(12) 2_655 2_655 ?
U3 U1 U2 59.654(11) . 2_655 ?
O6 U1 U2 30.71(14) . . ?
O6 U1 U2 81.14(15) 2_655 . ?
O10 U1 U2 172.66(16) 2_655 . ?
O10 U1 U2 89.21(18) . . ?
O7 U1 U2 101.82(18) 2_655 . ?
O7 U1 U2 115.52(17) . . ?
O4 U1 U2 95.30(13) 2_655 . ?
O4 U1 U2 38.28(14) . . ?
U3 U1 U2 59.654(11) 2_655 . ?
U3 U1 U2 60.101(12) . . ?
U2 U1 U2 88.766(17) 2_655 . ?
O13 U4 O13 87.3(3) 2_655 . ?
O13 U4 O3 68.6(2) 2_655 . ?
O13 U4 O3 68.9(2) . . ?
O13 U4 O3 68.9(2) 2_655 2_655 ?
O13 U4 O3 68.6(2) . 2_655 ?
O3 U4 O3 119.8(3) . 2_655 ?
O13 U4 O14 78.6(2) 2_655 2_655 ?
O13 U4 O14 140.7(2) . 2_655 ?
O3 U4 O14 135.0(2) . 2_655 ?
O3 U4 O14 72.1(2) 2_655 2_655 ?
O13 U4 O14 140.7(2) 2_655 . ?
O13 U4 O14 78.6(2) . . ?
O3 U4 O14 72.1(2) . . ?
O3 U4 O14 135.0(2) 2_655 . ?
O14 U4 O14 133.2(3) 2_655 . ?
O13 U4 O16 78.6(2) 2_655 2_655 ?
O13 U4 O16 139.2(2) . 2_655 ?
O3 U4 O16 70.4(2) . 2_655 ?
O3 U4 O16 136.3(2) 2_655 2_655 ?
O14 U4 O16 73.6(3) 2_655 2_655 ?
O14 U4 O16 88.6(3) . 2_655 ?
O13 U4 O16 139.2(2) 2_655 . ?
O13 U4 O16 78.6(2) . . ?
O3 U4 O16 136.3(2) . . ?
O3 U4 O16 70.4(2) 2_655 . ?
O14 U4 O16 88.6(3) 2_655 . ?
O14 U4 O16 73.6(3) . . ?
O16 U4 O16 134.5(4) 2_655 . ?
O13 U4 O17 136.34(14) 2_655 . ?
O13 U4 O17 136.34(14) . . ?
O3 U4 O17 120.09(14) . . ?
O3 U4 O17 120.09(14) 2_655 . ?
O14 U4 O17 66.58(15) 2_655 . ?
O14 U4 O17 66.58(15) . . ?
O16 U4 O17 67.3(2) 2_655 . ?
O16 U4 O17 67.3(2) . . ?
O13 U4 U2 31.06(15) 2_655 2_655 ?
O13 U4 U2 80.28(14) . 2_655 ?
O3 U4 U2 94.33(14) . 2_655 ?
O3 U4 U2 38.18(14) 2_655 2_655 ?
O14 U4 U2 68.71(15) 2_655 2_655 ?
O14 U4 U2 157.89(15) . 2_655 ?
O16 U4 U2 103.5(2) 2_655 2_655 ?
O16 U4 U2 108.32(19) . 2_655 ?
O17 U4 U2 135.126(9) . 2_655 ?
O13 U4 U2 80.28(14) 2_655 . ?
O13 U4 U2 31.06(15) . . ?
O3 U4 U2 38.18(14) . . ?
O3 U4 U2 94.33(14) 2_655 . ?
O14 U4 U2 157.89(15) 2_655 . ?
O14 U4 U2 68.71(15) . . ?
O16 U4 U2 108.32(19) 2_655 . ?
O16 U4 U2 103.5(2) . . ?
O17 U4 U2 135.125(9) . . ?
U2 U4 U2 89.749(17) 2_655 . ?
O13 U4 U3 31.05(15) 2_655 2_655 ?
O13 U4 U3 79.74(14) . 2_655 ?
O3 U4 U3 37.82(14) . 2_655 ?
O3 U4 U3 94.18(14) 2_655 2_655 ?
O14 U4 U3 103.35(17) 2_655 2_655 ?
O14 U4 U3 109.73(17) . 2_655 ?
O16 U4 U3 68.5(2) 2_655 2_655 ?
O16 U4 U3 156.9(2) . 2_655 ?
O17 U4 U3 135.653(9) . 2_655 ?
U2 U4 U3 59.772(11) 2_655 2_655 ?
U2 U4 U3 59.329(11) . 2_655 ?
O6 U3 O13 89.0(2) 2_655 . ?
O6 U3 O12 81.7(2) 2_655 2_655 ?
O13 U3 O12 140.5(2) . 2_655 ?
O6 U3 O11 144.0(2) 2_655 . ?
O13 U3 O11 94.8(3) . . ?
O12 U3 O11 115.1(3) 2_655 . ?
O6 U3 O15 142.9(2) 2_655 . ?
O13 U3 O15 81.9(3) . . ?
O12 U3 O15 82.9(3) 2_655 . ?
O11 U3 O15 72.9(2) . . ?
O6 U3 O9 79.7(2) 2_655 . ?
O13 U3 O9 142.4(2) . . ?
O12 U3 O9 73.4(2) 2_655 . ?
O11 U3 O9 75.6(2) . . ?
O15 U3 O9 127.1(3) . . ?
O6 U3 O3 70.0(2) 2_655 2_655 ?
O13 U3 O3 68.9(2) . 2_655 ?
O12 U3 O3 71.9(2) 2_655 2_655 ?
O11 U3 O3 144.0(2) . 2_655 ?
O15 U3 O3 73.2(2) . 2_655 ?
O9 U3 O3 136.4(2) . 2_655 ?
O6 U3 O4 70.24(19) 2_655 . ?
O13 U3 O4 68.3(2) . . ?
O12 U3 O4 140.2(2) 2_655 . ?
O11 U3 O4 77.9(2) . . ?
O15 U3 O4 136.0(2) . . ?
O9 U3 O4 74.2(2) . . ?
O3 U3 O4 120.7(2) 2_655 . ?
O6 U3 O1WA 131.2(6) 2_655 . ?
O13 U3 O1WA 139.7(6) . . ?
O12 U3 O1WA 59.4(6) 2_655 . ?
O11 U3 O1WA 55.8(6) . . ?
O15 U3 O1WA 64.5(6) . . ?
O9 U3 O1WA 62.6(6) . . ?
O3 U3 O1WA 117.4(6) 2_655 . ?
O4 U3 O1WA 121.9(5) . . ?
O6 U3 U2 31.90(14) 2_655 2_655 ?
O13 U3 U2 80.98(15) . 2_655 ?
O12 U3 U2 70.94(15) 2_655 2_655 ?
O11 U3 U2 173.55(19) . 2_655 ?
O15 U3 U2 111.05(18) . 2_655 ?
O9 U3 U2 104.80(16) . 2_655 ?
O3 U3 U2 38.43(13) 2_655 2_655 ?
O4 U3 U2 95.91(13) . 2_655 ?
O1WA U3 U2 130.3(6) . 2_655 ?
O6 U3 U1 31.38(15) 2_655 . ?
O13 U3 U1 80.88(15) . . ?
O12 U3 U1 107.24(18) 2_655 . ?
O11 U3 U1 114.05(16) . . ?
O15 U3 U1 161.9(2) . . ?
O9 U3 U1 70.85(16) . . ?
O3 U3 U1 95.35(14) 2_655 . ?
O4 U3 U1 39.16(12) . . ?
O1WA U3 U1 133.5(5) . . ?
U2 U3 U1 60.642(8) 2_655 . ?
O6 U3 U2 81.22(16) 2_655 . ?
O13 U3 U2 29.83(14) . . ?
O12 U3 U2 160.43(15) 2_655 . ?
O11 U3 U2 84.4(2) . . ?
O15 U3 U2 105.4(2) . . ?
O9 U3 U2 112.61(17) . . ?
O3 U3 U2 93.29(15) 2_655 . ?
O4 U3 U2 38.60(13) . . ?
O1WA U3 U2 140.2(6) . . ?
U2 U3 U2 89.499(13) 2_655 . ?
U1 U3 U2 60.415(10) . . ?
C6 O1 U2 143.9(7) . 5_665 ?
C5 O2 U2 132.3(6) . . ?
U2 O3 U4 103.5(2) . . ?
U2 O3 U3 102.4(2) . 2_655 ?
U4 O3 U3 104.9(2) . 2_655 ?
U2 O4 U1 103.4(2) . . ?
U2 O4 U3 102.4(2) . . ?
U1 O4 U3 101.3(2) . . ?
C2 O5 U2 143.2(7) . 5_665 ?
U1 O6 U2 118.8(2) . . ?
U1 O6 U3 116.9(2) . 2_655 ?
U2 O6 U3 116.2(2) . 2_655 ?
C1 O7 U1 133.9(7) . . ?
C3 O8 U2 136.0(6) . . ?
C1 O9 U3 134.2(7) . . ?
C6 O10 U1 136.8(7) . . ?
C2 O11 U3 138.2(7) . . ?
C3 O12 U3 137.0(6) . 2_655 ?
U2 O13 U3 119.5(3) . . ?
U2 O13 U4 116.1(3) . . ?
U3 O13 U4 117.1(2) . . ?
C5 O14 U4 137.8(6) . . ?
C4 O15 U3 133.9(8) . . ?
C4 O16 U4 137.7(8) . . ?
O9 C1 O7 129.0(11) . . ?
O5 C2 O11 125.0(10) . . ?
O8 C3 O12 125.0(9) . . ?
O16 C4 O15 127.5(11) . . ?
O14 C5 O2 127.1(9) . . ?
O1 C6 O10 125.6(10) . . ?
O1WB O1W O2WA 64(4) . . ?
O1WB O1W O1WA 112(5) . . ?
O2WA O1W O1WA 56(4) . . ?
O2WB O2W O2WA 148(4) . . ?
O2WA O1WA O1W 36(2) . . ?
O2WA O1WA U3 140(2) . . ?
O1W O1WA U3 176(2) . . ?
O1W O1WB O2WA 63(4) . . ?
O1W O2WA O1WB 53(4) . . ?
O1W O2WA O1WA 88(5) . . ?
O1WB O2WA O1WA 131(5) . . ?
O1W O2WA O2W 153(5) . . ?
O1WB O2WA O2W 120(5) . . ?
O1WA O2WA O2W 108(3) . . ?

_refine_diff_density_max         1.555
_refine_diff_density_min         -1.355
_refine_diff_density_rms         0.258

_shelxl_version_number           2014-3

_shelx_res_file                  
;

TITL SAVE in C2/c
CELL 0.71073  20.23620  11.82110  16.32190  90.0000 104.6980  90.0000
ZERR   4.00   0.00260   0.00160   0.00210   0.0000   0.0040   0.0000
LATT  7
SYMM -X, Y, 0.5-Z
SFAC C O U H
UNIT 48 156 24 48
TEMP 23.000

L.S. 50
BOND
acta
omit 0 0 2
SIZE 0.8 0.5 0.2
FMAP 2
PLAN 20

WGHT    0.015100   73.095161
FVAR       0.02232
U2    3    0.432179    0.330518    0.085662    11.00000    0.02672    0.01583 =
         0.00895    0.00055    0.00456    0.00075
U1    3    0.500000    0.562615    0.250000    10.50000    0.02933    0.01180 =
         0.01340    0.00000    0.01011    0.00000
U4    3    0.500000    0.102371    0.250000    10.50000    0.04783    0.01168 =
         0.01320    0.00000    0.00209    0.00000
U3    3    0.620705    0.336703    0.206931    11.00000    0.02762    0.02194 =
         0.01332    0.00152    0.00738    0.00539
O1    2    0.518240    0.672646    0.033679    11.00000    0.05578    0.02336 =
         0.02832   -0.00106    0.02341   -0.00020
O2    2    0.405575    0.151728    0.014151    11.00000    0.04917    0.02539 =
         0.01301   -0.00614    0.00633   -0.00704
O3    2    0.396511    0.205296    0.183600    11.00000    0.03453    0.01934 =
         0.01664    0.00155    0.00917   -0.00608
AFIX  13
H3B   4    0.356994    0.157658    0.158177    11.00000   -1.20000
AFIX   0
O4    2    0.527522    0.462192    0.131608    11.00000    0.03088    0.01245 =
         0.01282    0.00165    0.01067    0.00307
AFIX  13
H4B   4    0.537683    0.509871    0.087222    11.00000   -1.20000
AFIX   0
O5    2    0.603469    0.508341    0.004058    11.00000    0.04387    0.03199 =
         0.02830    0.00706    0.01203    0.00525
O6    2    0.423116    0.429327    0.199254    11.00000    0.03090    0.01397 =
         0.01758   -0.00154    0.01543   -0.00574
O7    2    0.604802    0.653867    0.239102    11.00000    0.04112    0.03522 =
         0.04900   -0.01057    0.02732   -0.00624
O8    2    0.308931    0.342102    0.054890    11.00000    0.03757    0.04128 =
         0.01975    0.00155    0.00490   -0.00583
O9    2    0.672821    0.523154    0.203860    11.00000    0.03618    0.03257 =
         0.03378   -0.00380    0.01490   -0.00414
O10   2    0.469247    0.702778    0.138612    11.00000    0.06501    0.03341 =
         0.02822    0.01543    0.03210    0.01965
O11   2    0.641358    0.348085    0.068547    11.00000    0.08000    0.03228 =
         0.03512    0.01747    0.03790    0.02688
O12   2    0.278773    0.340788    0.177361    11.00000    0.02589    0.06355 =
         0.02430   -0.00524    0.01121    0.00086
O13   2    0.521580    0.242970    0.163138    11.00000    0.03479    0.01235 =
         0.01594    0.00048    0.00762    0.00415
O14   2    0.452265    0.019716    0.109186    11.00000    0.07143    0.01588 =
         0.02383   -0.00527    0.00071    0.00355
O15   2    0.666463    0.156783    0.179169    11.00000    0.06533    0.04625 =
         0.03413    0.01250    0.02187    0.03609
O16   2    0.597300    0.021698    0.204254    11.00000    0.06702    0.02642 =
         0.05127   -0.01088    0.00308    0.02239
O17   2    0.500000   -0.105734    0.250000    10.50000    0.21796    0.01731 =
         0.02546    0.00000   -0.00057    0.00000
AFIX  93
H17A  4    0.489040   -0.145070    0.294114    10.50000   -1.20000
H17B  4    0.510960   -0.145070    0.205886    10.50000   -1.20000
AFIX   0
C1    1    0.657320    0.620166    0.220130    11.00000    0.05185    0.03434 =
         0.04939   -0.00028    0.02245   -0.01325
AFIX  43
H1A   4    0.689327    0.675773    0.217899    11.00000   -1.20000
AFIX   0
C2    1    0.637661    0.420345    0.011532    11.00000    0.05295    0.04098 =
         0.03012    0.00751    0.02204    0.01654
AFIX  43
H2A   4    0.662488    0.406925   -0.028257    11.00000   -1.20000
AFIX   0
C3    1    0.265278    0.342831    0.097390    11.00000    0.01726    0.04728 =
         0.03158   -0.00499    0.00140   -0.00040
AFIX  43
H3A   4    0.219498    0.345044    0.067829    11.00000   -1.20000
AFIX   0
C4    1    0.649685    0.056388    0.186640    11.00000    0.06932    0.05662 =
         0.02822   -0.01156    0.01087    0.03874
AFIX  43
H4A   4    0.680074    0.001404    0.177961    11.00000   -1.20000
AFIX   0
C5    1    0.418819    0.052131    0.038018    11.00000    0.05985    0.02044 =
         0.01758   -0.00533    0.00047   -0.00240
AFIX  43
H5A   4    0.401895   -0.004094   -0.001605    11.00000   -1.20000
AFIX   0
C6    1    0.491048    0.734076    0.076602    11.00000    0.08382    0.02590 =
         0.03441    0.01509    0.03461    0.02563
AFIX  43
H6A   4    0.486211    0.810196    0.061901    11.00000   -1.20000
AFIX   0
O1W   2    0.830488    0.341211    0.152537    10.30000    0.08707
O2W   2    0.756611    0.180351    0.092172    10.35000    0.08608
O1WA  2    0.757570    0.344151    0.175148    10.40000    0.08424
O3W   2    0.284617    0.070326    0.111565    11.00000    0.05674
O1WB  2    0.826178    0.327513    0.100126    10.30000    0.07392
O2WA  2    0.792363    0.296840    0.124910    10.30000    0.07808
O2WB  2    0.727258    0.132740    0.040924    10.35000    0.09097

HKLF 4

REM  SAVE in C2/c
REM R1 =  0.0351 for    3292 Fo > 4sig(Fo)  and  0.0530 for all    4221 data
REM    260 parameters refined using      0 restraints

END

WGHT      0.0144     69.8781

REM Highest difference peak  1.555,  deepest hole -1.355,  1-sigma level  0.258
Q1    1   0.4682  0.0624  0.2548  11.00000  0.05    1.55
Q2    1   0.5948  0.2851  0.2083  11.00000  0.05    1.46
Q3    1   0.5395  0.5148  0.2316  11.00000  0.05    1.36
Q4    1   0.6682  0.3309  0.2274  11.00000  0.05    1.35
Q5    1   0.3998  0.2822  0.0919  11.00000  0.05    1.26
Q6    1   0.4721  0.6642 -0.0718  11.00000  0.05    1.15
Q7    1   0.3856  0.3372  0.0379  11.00000  0.05    1.15
Q8    1   0.4833  0.3372  0.1230  11.00000  0.05    1.11
Q9    1   0.4634  0.2834  0.0782  11.00000  0.05    1.06
Q10   1   0.3916  0.3838  0.0931  11.00000  0.05    1.05
Q11   1   0.6289  0.6023  0.0070  11.00000  0.05    0.98
Q12   1   0.4655  0.3923  0.0792  11.00000  0.05    0.96
Q13   1   0.5723  0.0836  0.1880  11.00000  0.05    0.95
Q14   1   0.6003  0.3951  0.1968  11.00000  0.05    0.93
Q15   1   0.3189  0.0405  0.1268  11.00000  0.05    0.92
Q16   1   0.5728  0.2024  0.2046  11.00000  0.05    0.91
Q17   1   0.2654  0.1028  0.0923  11.00000  0.05    0.90
Q18   1   0.5388  0.6125  0.2464  11.00000  0.05    0.89
Q19   1   0.4500  0.5729  0.2252  11.00000  0.05    0.89
Q20   1   0.5516  0.4374  0.1870  11.00000  0.05    0.89
;
_shelx_res_checksum              86794

_shelx_hkl_file                  
;
  -4   0   0    4.25    0.25
   4   0   0    4.43    0.26
  -6   0   0    0.39    0.14
   6   0   0    0.76    0.19
  -8   0   0  134.59    5.24
   8   0   0  150.40    5.29
 -10   0   0   92.77    3.51
  10   0   0   91.47    3.55
 -12   0   0   17.86    0.95
  12   0   0   17.66    1.03
 -14   0   0   95.61    3.70
  14   0   0   93.58    3.79
 -16   0   0  218.86    8.10
  16   0   0  216.59    8.24
 -18   0   0   70.92    2.92
  18   0   0   66.54    3.13
 -20   0   0   10.15    1.11
  20   0   0   12.79    1.54
  22   0   0   13.27    1.51
  24   0   0    6.94    1.44
  25  -1   0    9.88    3.35
  23  -1   0    0.86    1.09
  23  -1   0    1.35    2.69
  21  -1   0   12.29    1.39
  19  -1   0    2.37    0.76
 -19   1   0    0.93    0.57
  17  -1   0   28.57    1.71
 -17   1   0   33.00    1.55
  15  -1   0   29.51    1.52
 -15   1   0   27.07    1.37
  13  -1   0    0.22    0.37
 -13   1   0    0.29    0.31
  11  -1   0    2.24    0.39
 -11   1   0    2.45    0.36
   9  -1   0    2.64    0.36
  -9   1   0    2.25    0.31
   7  -1   0    1.03    0.22
  -7   1   0    1.09    0.20
   5  -1   0   41.74    1.59
  -5   1   0   40.94    1.58
   3  -1   0    2.22    0.15
  -3  -1   0    5.81    0.32
   3   1   0    5.99    0.32
  -5  -1   0   41.11    1.59
   5   1   0   40.24    1.61
  -7  -1   0    1.14    0.21
   7   1   0    0.76    0.25
  -9  -1   0    2.74    0.35
   9   1   0    2.30    0.38
 -11  -1   0    2.86    0.40
  11   1   0    2.00    0.42
 -13  -1   0    0.00    0.32
  13   1   0    0.30    0.39
 -15  -1   0   28.59    1.41
  15   1   0   26.57    1.57
 -17  -1   0   30.67    1.55
  17   1   0   27.90    1.78
 -19  -1   0    2.03    0.67
  19   1   0    1.08    0.76
 -21  -1   0   11.23    1.23
  21   1   0   11.84    1.46
  23   1   0    0.83    1.27
  24  -2   0   -0.29    2.91
  22  -2   0   23.52    3.50
  22  -2   0   21.53    1.92
  20  -2   0   23.98    1.76
 -20   2   0   26.84    1.48
  18  -2   0    0.17    0.59
 -18   2   0    0.47    0.46
  16  -2   0    8.80    0.93
 -16   2   0    7.18    0.76
  14  -2   0    1.47    0.47
 -14   2   0    1.89    0.39
  12  -2   0   35.06    1.61
 -12   2   0   36.79    1.55
  10  -2   0   19.18    0.97
 -10   2   0   19.22    0.92
   8  -2   0   10.75    0.61
  -8   2   0   10.60    0.57
   6  -2   0   90.93    3.43
  -6   2   0   93.85    3.42
   4  -2   0   81.49    3.01
   4  -2   0   81.48    3.02
   2  -2   0    3.59    0.37
   2  -2   0    3.94    0.25
  -2   2   0    3.47    0.41
  -2   2   0    3.89    0.25
   0  -2   0   39.65    1.51
   0   2   0   38.27    1.51
  -2  -2   0    3.33    0.26
   2   2   0    3.48    0.30
  -4  -2   0   82.52    3.09
   4   2   0   81.04    3.09
  -6  -2   0   98.11    3.65
   6   2   0   95.01    3.67
  -8  -2   0    9.91    0.65
   8   2   0   11.31    0.72
 -10  -2   0   20.79    1.05
  10   2   0   19.53    1.10
 -12  -2   0   37.87    1.69
  12   2   0   36.86    1.79
 -14  -2   0    1.76    0.47
  14   2   0    2.01    0.55
 -16  -2   0    8.08    0.88
  16   2   0    7.26    0.96
 -18  -2   0    0.57    0.60
  18   2   0    0.25    0.75
  20   2   0   28.24    2.07
  22   2   0   24.39    2.40
  24   2   0    4.71    1.65
  23  -3   0   13.78    3.13
  21  -3   0   74.15    3.36
  21  -3   0   72.61    5.25
  19  -3   0   19.43    1.44
  19  -3   0   19.38    2.89
 -19   3   0   17.22    1.16
  17  -3   0   41.51    2.08
  17  -3   0   46.50    3.50
 -17   3   0   42.56    1.91
  15  -3   0   57.18    2.49
 -15   3   0   58.63    2.40
  13  -3   0   13.47    0.91
 -13   3   0   13.05    0.80
  11  -3   0   88.86    3.44
  11  -3   0   88.39    3.43
   9  -3   0    3.38    0.43
   9  -3   0    3.63    0.48
   5  -3   0  318.94   11.51
   5  -3   0  327.63   11.53
   5  -3   0  310.71   11.75
   3  -3   0   66.25    2.74
   3  -3   0   69.43    2.61
  -3   3   0   68.96    2.60
   1  -3   0  309.21   11.09
  -1   3   0  311.34   11.09
  -1   3   0  299.85   11.11
  -1  -3   0  311.33   11.57
   1   3   0  328.63   11.58
  -3  -3   0   66.15    2.59
   3   3   0   67.23    2.61
  -5  -3   0  341.63   12.11
   5   3   0  324.82   12.11
  -7  -3   0   91.10    3.39
   7   3   0   82.46    3.39
  -9  -3   0    3.13    0.47
   9   3   0    3.04    0.49
 -11  -3   0   86.44    3.45
  11   3   0   86.29    3.52
 -13  -3   0   14.58    1.01
  13   3   0   17.79    1.19
 -15  -3   0   62.28    2.70
  15   3   0   63.48    2.87
 -17  -3   0   44.43    2.23
  17   3   0   48.77    2.50
  19   3   0   18.83    1.88
  21   3   0   74.83    3.79
  23   3   0   18.84    2.24
  24  -4   0    4.96    3.18
  22  -4   0    1.07    0.99
  22  -4   0    3.71    2.62
  20  -4   0    4.64    0.92
  20  -4   0    5.17    2.29
  18  -4   0   11.13    2.30
  18  -4   0    8.09    1.02
  18  -4   0    9.77    1.12
  16  -4   0   56.29    3.76
  16  -4   0   52.48    2.34
  16  -4   0   54.05    2.42
  14  -4   0   27.16    2.57
  14  -4   0   28.80    1.42
  14  -4   0   24.98    1.36
  12  -4   0   -0.01    0.36
  12  -4   0    0.78    1.09
  12  -4   0    0.50    0.35
  10  -4   0    4.00    1.05
  10  -4   0    2.76    0.43
  10  -4   0    4.04    0.49
   8  -4   0   28.98    1.34
   8  -4   0   31.48    1.33
   8  -4   0   28.11    1.81
   6  -4   0    0.63    0.52
   6  -4   0    0.16    0.23
  -6   4   0    0.24    0.25
   4  -4   0   10.80    0.64
   4  -4   0   10.78    0.92
  -4   4   0   10.02    0.65
   2  -4   0   13.13    0.72
  -2   4   0   13.05    0.85
  -2   4   0   13.52    0.74
   0  -4   0  312.70   11.45
   0   4   0  317.32   11.45
  -2  -4   0   12.86    0.74
   2   4   0   12.91    0.75
  -4  -4   0    9.67    0.65
   4   4   0    9.33    0.68
  -6  -4   0    0.24    0.29
   6   4   0    0.21    0.30
  -8  -4   0   31.34    1.47
   8   4   0   29.50    1.50
 -10  -4   0    3.09    0.51
  10   4   0    4.45    0.67
 -12  -4   0    0.09    0.42
  12   4   0   -0.47    0.47
 -14  -4   0   28.93    1.58
  14   4   0   27.81    1.70
 -16  -4   0   58.63    2.67
  16   4   0   56.76    2.84
  18   4   0   12.04    1.48
  20   4   0    3.07    1.25
  22   4   0    3.26    1.52
  24   4   0    1.79    1.89
  23  -5   0    6.67    3.13
  21  -5   0   14.06    2.88
  21  -5   0   10.99    1.28
  19  -5   0    0.88    1.00
  19  -5   0    0.08    1.99
  19  -5   0    0.20    0.69
  17  -5   0   20.86    1.38
  17  -5   0   20.39    1.43
  17  -5   0   24.90    2.87
  15  -5   0   21.93    1.34
  15  -5   0   22.23    1.32
  15  -5   0   22.62    2.70
  13  -5   0    4.04    1.23
  13  -5   0    3.06    0.58
  13  -5   0    2.97    0.54
  11  -5   0    0.29    0.37
  11  -5   0    0.33    0.36
  11  -5   0    1.89    0.98
   9  -5   0    6.35    0.68
   9  -5   0    6.45    0.65
   9  -5   0    9.87    1.31
   7  -5   0   -0.01    0.60
   7  -5   0    0.29    0.31
  -7   5   0   -0.01    0.29
   5  -5   0    0.72    0.60
   5  -5   0    1.06    0.32
  -5   5   0    0.48    0.27
   3  -5   0   15.06    0.85
  -3   5   0   14.16    1.14
  -3   5   0   15.13    0.86
   1  -5   0  166.98    6.16
  -1   5   0  162.68    6.15
  -1   5   0  163.49    6.18
  -1  -5   0  163.75    6.18
   1   5   0  165.23    6.18
  -3  -5   0   15.43    0.92
   3   5   0   15.54    0.93
  -5  -5   0    1.69    0.37
   5   5   0    0.69    0.34
  -7  -5   0    0.01    0.34
   7   5   0    0.01    0.37
  -9  -5   0    7.00    0.75
   9   5   0    8.26    0.89
 -11  -5   0    0.32    0.43
  11   5   0    0.13    0.52
 -13  -5   0    4.47    0.70
  13   5   0    3.79    0.83
 -15  -5   0   21.44    1.59
  15   5   0   23.45    1.76
  17   5   0   23.62    2.05
  19   5   0    2.66    1.18
  21   5   0   12.49    1.88
  23   5   0    1.17    1.84
  22  -6   0   53.45    5.50
  20  -6   0   59.55    5.01
  20  -6   0   60.14    2.86
  18  -6   0    0.68    0.70
  18  -6   0   -0.53    0.70
  18  -6   0    2.77    1.97
  16  -6   0   34.94    1.82
  16  -6   0   34.57    3.29
  16  -6   0   28.98    1.72
  14  -6   0    4.63    0.66
  14  -6   0    6.13    1.59
  14  -6   0    5.61    0.73
  12  -6   0   73.20    3.78
  12  -6   0   70.17    2.94
  12  -6   0   70.77    2.96
  10  -6   0   36.34    1.74
  10  -6   0   36.87    1.71
  10  -6   0   37.57    2.46
   8  -6   0   46.79    1.96
   8  -6   0   44.20    1.97
   8  -6   0   40.55    2.44
   6  -6   0  291.74   10.80
   6  -6   0  283.70   10.48
  -6   6   0  278.25   10.44
   4  -6   0  391.31   14.01
  -4   6   0  376.12   13.98
   2  -6   0    5.05    0.64
  -2   6   0    5.88    0.76
  -2   6   0    6.19    0.64
   0  -6   0  328.88   11.77
   0   6   0  310.75   11.74
  -2  -6   0    4.89    0.63
   2   6   0    5.65    0.64
  -4  -6   0  379.91   14.09
   4   6   0  389.02   14.12
  -6  -6   0  281.10   10.51
   6   6   0  284.68   10.54
  -8  -6   0   44.41    2.12
   8   6   0   47.63    2.22
 -10  -6   0   39.04    1.96
  10   6   0   40.56    2.09
 -12  -6   0   66.68    3.03
  12   6   0   70.79    3.17
  14   6   0    5.93    1.04
  16   6   0   32.53    2.31
  18   6   0    0.04    1.15
  20   6   0   64.50    3.76
  22   6   0   53.31    3.84
  21  -7   0   23.87    3.74
  19  -7   0    8.45    2.63
  19  -7   0    8.76    1.15
  17  -7   0    3.50    0.79
  17  -7   0    4.91    2.05
  17  -7   0    4.13    0.88
  15  -7   0    1.75    0.72
  15  -7   0    3.52    0.65
  15  -7   0    3.62    1.69
  13  -7   0   18.16    1.23
  13  -7   0   19.08    2.32
  13  -7   0   17.10    1.26
  11  -7   0   24.53    1.41
  11  -7   0   24.34    1.39
  11  -7   0   23.64    2.32
   9  -7   0    0.87    0.49
   9  -7   0    1.42    0.95
   9  -7   0    0.44    0.40
   7  -7   0    9.31    0.85
   7  -7   0    8.95    1.45
  -7   7   0   10.48    0.85
   5  -7   0   77.60    3.17
  -5   7   0   75.18    3.14
   3  -7   0   66.05    2.81
  -3   7   0   65.53    2.78
   1  -7   0   16.00    1.03
  -1   7   0   14.34    0.99
  -1   7   0   13.20    1.17
  -1  -7   0   13.83    1.01
   1   7   0   13.81    0.99
  -3  -7   0   67.67    2.89
   3   7   0   67.11    2.90
  -5  -7   0   80.16    3.34
   5   7   0   78.96    3.37
  -7  -7   0    9.80    0.97
   7   7   0    9.65    1.00
  -9  -7   0    0.97    0.63
   9   7   0    1.24    0.59
  11   7   0   27.83    1.86
  13   7   0   17.45    1.69
  15   7   0    2.35    1.08
  17   7   0    6.89    1.42
  19   7   0    7.87    1.76
  21   7   0   21.35    2.63
  20  -8   0    1.29    2.54
  18  -8   0    6.38    2.31
  18  -8   0    6.36    1.08
  16  -8   0   28.21    1.80
  16  -8   0   33.73    3.62
  16  -8   0   22.47    1.69
  14  -8   0   17.91    1.45
  14  -8   0   14.99    1.35
  14  -8   0   23.41    3.00
  12  -8   0    1.87    0.67
  12  -8   0    2.08    1.44
  10  -8   0    2.10    0.57
  10  -8   0    1.40    1.18
  10  -8   0    1.94    0.63
   8  -8   0    0.55    0.51
  -8   8   0    0.91    0.47
   6  -8   0    9.31    0.96
  -6   8   0    9.19    0.87
   4  -8   0    0.75    0.47
  -4   8   0    0.54    0.44
   2  -8   0   37.04    1.86
  -2   8   0   36.25    1.82
  -2   8   0   36.23    2.10
   0  -8   0  126.55    5.16
   0   8   0  134.06    5.19
  -2  -8   0   38.60    1.97
   2   8   0   38.22    1.95
  -4  -8   0    1.12    0.54
   4   8   0    1.37    0.56
  -6  -8   0    7.64    0.98
   6   8   0    9.19    1.05
  -8  -8   0    0.14    0.62
   8   8   0    0.16    0.60
  10   8   0    2.38    0.83
  12   8   0    1.90    0.88
  14   8   0   21.60    2.01
  16   8   0   34.83    2.61
  18   8   0    8.27    1.67
  20   8   0    2.68    1.76
  19  -9   0    4.24    2.62
  17  -9   0  106.77    5.97
  17  -9   0   85.94    4.08
  15  -9   0   92.60    4.41
  15  -9   0  103.47    4.41
  15  -9   0  122.08    6.00
  13  -9   0   21.74    2.67
  13  -9   0   15.53    1.50
  13  -9   0   12.51    1.34
  11  -9   0    4.97    0.90
  11  -9   0    4.69    1.60
  11  -9   0    7.05    0.95
   9  -9   0   42.94    2.24
  -9   9   0   47.26    2.22
   7  -9   0    9.70    1.14
  -7   9   0   10.49    1.04
   5  -9   0    5.61    0.80
  -5   9   0    3.79    0.69
   3  -9   0   33.17    1.89
  -3   9   0   34.53    1.82
   1  -9   0  413.27   15.61
  -1   9   0  431.63   15.61
   1   9   0  440.35   16.28
  -3  -9   0   30.62    1.86
   3   9   0   32.77    1.83
   5   9   0    3.03    0.76
   7   9   0    9.52    1.17
   9   9   0   47.59    2.64
  11   9   0    5.64    1.15
  13   9   0   16.24    1.87
  15   9   0  127.18    5.77
  17   9   0  106.45    5.25
  19   9   0    0.29    1.78
  18 -10   0   -0.99    2.63
  16 -10   0   12.92    1.46
  16 -10   0    8.78    2.63
  14 -10   0   -0.54    0.96
  12 -10   0    9.25    1.19
  12 -10   0    6.89    1.17
  10 -10   0    1.48    0.95
  10 -10   0    0.47    0.72
 -10  10   0    1.43    0.67
   8 -10   0    1.17    0.80
  -8  10   0    1.16    0.70
   6 -10   0    5.77    0.98
  -6  10   0    7.41    0.94
   4 -10   0   28.74    1.95
  -4  10   0   30.69    1.79
   2 -10   0    0.03    0.67
  -2  10   0    0.30    0.63
   0  10   0   55.42    2.69
   2  10   0   -0.73    0.59
   4  10   0   30.61    1.98
   6  10   0    6.38    1.09
   8  10   0    1.19    0.88
  10  10   0    1.49    0.98
  12  10   0   10.32    1.59
  14  10   0   -0.12    1.23
  16  10   0    9.09    1.86
  18  10   0   -2.52    1.78
  15 -11   0   -0.63    1.17
  13 -11   0    0.75    1.09
  11 -11   0    8.96    1.31
  -9  11   0   18.12    1.60
  -7  11   0   45.13    2.40
  -5  11   0   61.30    2.98
  -3  11   0   15.04    1.48
  -1  11   0    3.32    0.91
   1  11   0    3.98    0.95
   3  11   0   13.87    1.55
   5  11   0   66.12    3.34
   7  11   0   49.07    2.80
   9  11   0   18.52    2.05
  11  11   0    6.39    1.44
  13  11   0    2.20    1.38
  15  11   0    1.28    1.53
  17  11   0    1.99    1.68
  14 -12   0    6.75    1.44
  12 -12   0    2.69    1.24
 -10  12   0    0.37    0.91
  -8  12   0    0.52    0.89
  -6  12   0   21.64    1.78
  -4  12   0   26.13    1.97
  -2  12   0   21.25    1.85
   0  12   0  156.43    6.46
   2  12   0   23.29    2.01
   4  12   0   25.77    2.15
   6  12   0   25.83    2.18
   8  12   0   -0.70    1.02
  10  12   0    1.13    1.35
  12  12   0    3.12    1.47
  14  12   0    7.06    1.98
  13 -13   0   -0.55    1.47
  11 -13   0    2.69    1.39
  -9  13   0   16.62    1.91
  -7  13   0    7.51    1.28
  -5  13   0    2.42    1.03
  -3  13   0   -1.21    0.97
  -1  13   0   42.94    2.68
   1  13   0   47.44    2.90
   3  13   0    0.06    1.10
   5  13   0    3.25    1.25
   7  13   0    9.62    1.65
   9  13   0   16.66    2.09
  11  13   0   -0.90    1.50
  13  13   0    0.68    1.68
  10 -14   0   -2.36    1.54
 -10  14   0    0.35    1.28
  -8  14   0    3.90    1.30
  -6  14   0    1.91    1.19
  -4  14   0    1.54    1.20
  -2  14   0   11.60    1.58
   0  14   0   19.41    2.30
   2  14   0   12.88    1.76
   4  14   0   -0.11    1.20
   6  14   0    4.66    1.47
   8  14   0    0.06    1.52
  10  14   0    1.92    1.64
  -5  15   0   79.47    4.14
  -3  15   0   24.82    2.61
  -1  15   0    4.98    1.42
   1  15   0    4.19    1.58
   3  15   0   28.34    2.87
   5  15   0   72.84    4.26
   5  15  -1   -0.24    1.46
   3  15  -1    3.32    1.49
   1  15  -1    1.26    1.40
  -1  15  -1    3.49    1.39
  -3  15  -1    1.43    1.34
  -5  15  -1    2.20    1.28
  10  14  -1    6.49    1.86
   8  14  -1    6.00    1.72
   6  14  -1    5.87    1.51
   4  14  -1    0.64    1.27
   2  14  -1   12.12    1.64
   0  14  -1   41.56    2.85
  -2  14  -1    1.40    1.15
  -4  14  -1   36.41    2.67
  -6  14  -1   16.23    2.04
  -8  14  -1   11.93    1.61
 -10  14  -1   14.02    1.74
  13  13  -1    1.40    1.62
  11  13  -1   -0.16    1.51
   9  13  -1    5.07    1.48
   7  13  -1   30.87    2.60
   5  13  -1   31.30    2.53
   3  13  -1   61.27    3.32
   1  13  -1  132.56    5.74
  -1  13  -1   77.26    3.81
  -3  13  -1    3.46    1.06
  -5  13  -1    7.08    1.23
  -7  13  -1    5.07    1.13
  -9  13  -1   51.93    2.91
  11 -13   1   50.08    3.12
  13 -13   1   21.75    2.44
  16  12  -1    0.60    1.82
  14  12  -1    2.10    1.60
  12  12  -1    2.18    1.49
  10  12  -1    0.87    1.33
   8  12  -1    1.81    1.19
   6  12  -1    0.42    0.96
   4  12  -1    6.60    1.25
   2  12  -1    6.10    1.19
   0  12  -1    1.83    0.88
  -2  12  -1   -0.31    0.84
  -4  12  -1    0.50    0.86
  -6  12  -1   -0.21    0.77
  -8  12  -1   -0.18    0.83
 -10  12  -1    1.03    0.92
  12 -12   1    4.09    1.29
  14 -12   1    1.29    1.32
  17  11  -1    5.36    1.93
  15  11  -1    2.93    1.66
  13  11  -1   44.44    3.01
  11  11  -1  112.42    5.09
   9  11  -1   44.26    2.76
   7  11  -1    9.60    1.40
   5  11  -1   20.01    1.82
   3  11  -1   37.85    2.30
   1  11  -1    2.96    0.84
  -1  11  -1    0.24    0.72
  -1  11  -1    2.53    1.25
  -3  11  -1  129.87    5.37
  -5  11  -1  211.57    8.22
  -7  11  -1   35.55    2.05
  -9  11  -1   -0.40    0.73
  11 -11   1    8.46    1.26
  13 -11   1   13.49    1.51
  15 -11   1    4.59    1.25
  18  10  -1   10.41    2.09
  16  10  -1   29.32    2.77
  14  10  -1    1.50    1.26
  12  10  -1   60.58    3.31
  10  10  -1   52.05    2.95
   8  10  -1    3.34    0.90
   6  10  -1    1.85    0.78
   4  10  -1    1.75    0.78
   2  10  -1   14.23    1.37
   0  10  -1   55.80    2.67
   0  10  -1   52.61    2.83
  -2  10  -1    8.38    1.40
  -2  10  -1    7.71    0.98
   2 -10   1    5.03    1.02
  -4  10  -1  178.47    6.74
   4 -10   1  165.37    6.78
  -6  10  -1  112.66    4.68
   6 -10   1  116.02    4.78
  -8  10  -1    0.09    0.60
   8 -10   1    1.46    0.87
 -10  10  -1   13.76    1.32
  10 -10   1   14.58    1.43
  10 -10   1    9.95    1.20
  12 -10   1    0.04    0.89
  12 -10   1    1.34    0.88
  14 -10   1   -0.96    0.91
  16 -10   1    0.28    1.07
  19   9  -1    2.25    1.79
  17   9  -1    0.12    1.31
  15   9  -1    0.04    1.12
  13   9  -1    0.38    1.00
  11   9  -1    2.41    0.91
   9   9  -1    1.24    0.78
   7   9  -1    3.38    0.82
   5   9  -1    0.82    0.60
   3   9  -1    1.57    0.62
  -3  -9   1    1.27    0.64
   1   9  -1    0.02    0.54
  -1  -9   1   -0.11    0.60
  -1   9  -1    1.32    0.57
  -1   9  -1    1.04    0.78
   1  -9   1    1.29    0.61
  -3   9  -1    0.42    0.52
  -3   9  -1    1.23    1.01
   3  -9   1    0.94    0.58
  -5   9  -1   -0.39    0.46
   5  -9   1   -0.22    0.56
  -7   9  -1    2.75    0.65
   7  -9   1    3.83    0.72
  -9   9  -1    1.44    0.59
   9  -9   1    2.31    0.73
  11  -9   1    4.14    0.84
  11  -9   1    4.44    0.79
  13  -9   1    4.08    1.90
  13  -9   1    1.89    0.82
  13  -9   1    3.68    0.78
  15  -9   1   -0.13    0.80
  15  -9   1   -1.84    1.97
  17  -9   1    1.56    0.95
  17  -9   1    1.83    2.42
  19  -9   1   -0.82    2.72
  22   8  -1   -0.53    1.98
  20   8  -1    2.09    1.65
  18   8  -1   31.76    2.85
  16   8  -1   89.59    4.34
  14   8  -1    9.62    1.39
  12   8  -1   43.40    2.47
  10   8  -1    7.60    1.05
   8   8  -1   36.25    1.86
  -8  -8   1   25.54    1.80
   6   8  -1   31.81    1.76
  -6  -8   1   27.92    1.75
   4   8  -1    4.87    0.76
  -4  -8   1    4.60    0.74
  -2  -8   1   84.46    3.55
   0   8  -1  214.22    8.47
   0   8  -1  226.80    8.44
   0  -8   1  227.74    8.47
  -2   8  -1   13.59    1.44
  -2   8  -1   15.58    1.10
   2  -8   1   16.20    1.11
  -4   8  -1   38.21    2.33
  -4   8  -1   38.76    1.90
   4  -8   1   39.97    1.92
  -6   8  -1   24.50    1.36
   6  -8   1   23.18    1.40
  -8   8  -1   71.17    2.96
   8  -8   1   68.13    2.98
  10  -8   1   72.32    3.79
  10  -8   1   63.78    2.84
  10  -8   1   63.81    2.87
  12  -8   1    3.39    0.71
  12  -8   1    3.27    0.74
  12  -8   1    4.11    1.60
  14  -8   1    6.60    0.87
  14  -8   1    6.87    0.95
  14  -8   1   11.34    2.17
  16  -8   1   23.48    1.67
  18  -8   1    1.49    2.23
  18  -8   1    1.48    0.90
  20  -8   1   20.29    3.41
  21   7  -1   21.37    2.89
  19   7  -1   -0.54    1.33
  17   7  -1   27.09    2.36
  15   7  -1    5.82    1.18
  13   7  -1   70.71    3.41
  11   7  -1  182.72    7.22
   9   7  -1   64.36    2.89
  -9  -7   1   60.53    2.84
   7   7  -1   15.65    1.21
  -7  -7   1   17.90    1.23
   5   7  -1   36.62    1.87
  -5  -7   1   37.44    1.83
   3   7  -1   14.38    1.03
  -3  -7   1   13.26    0.98
   1   7  -1   39.44    1.83
  -1  -7   1   36.08    1.81
  -1   7  -1    1.62    0.45
  -1   7  -1    2.08    0.66
   1  -7   1    1.74    0.44
  -3   7  -1  248.04    9.34
  -3   7  -1  247.25    9.53
   3  -7   1  259.59    9.40
  -5   7  -1  454.03   16.61
   5  -7   1  458.66   16.65
  -7   7  -1   77.23    3.11
   7  -7   1   75.66    3.14
   9  -7   1    6.46    0.85
   9  -7   1    7.35    1.34
   9  -7   1    6.58    0.77
  11  -7   1    0.82    0.49
  11  -7   1   -0.58    1.11
  11  -7   1    0.65    0.48
  13  -7   1    7.29    0.98
  13  -7   1    7.27    0.93
  13  -7   1    9.94    1.86
  15  -7   1    1.41    0.67
  15  -7   1    1.53    0.67
  15  -7   1    3.65    1.67
  17  -7   1    4.12    1.90
  17  -7   1    2.52    0.77
  19  -7   1   26.71    2.38
  19  -7   1   34.83    4.30
  21  -7   1   55.96    5.45
  22   6  -1    0.26    1.68
  20   6  -1    1.19    1.36
  18   6  -1    1.02    1.12
  16   6  -1    2.05    1.01
  14   6  -1    0.02    0.77
  12   6  -1    1.48    0.72
 -12  -6   1    1.57    0.63
  10   6  -1    3.93    0.72
 -10  -6   1    3.82    0.66
   8   6  -1    7.65    0.93
  -8  -6   1    7.07    0.82
   6   6  -1    6.98    0.83
  -6  -6   1    8.22    0.79
   4   6  -1    0.26    0.36
  -4  -6   1    1.18    0.40
   2   6  -1    0.60    0.38
  -2  -6   1    0.24    0.34
   0   6  -1   10.68    0.79
   0  -6   1   11.61    0.84
  -2   6  -1    0.84    0.50
  -2   6  -1    1.07    0.35
   2  -6   1    1.57    0.42
  -4   6  -1    0.32    0.32
  -4   6  -1    0.63    0.68
   4  -6   1    1.31    0.42
  -6   6  -1    0.92    0.37
   6  -6   1    0.61    0.38
   6  -6   1    0.33    0.65
  -8   6  -1    2.26    0.45
   8  -6   1    4.36    1.06
   8  -6   1    2.68    0.48
   8  -6   1    2.23    0.46
  10  -6   1   -0.15    0.39
  10  -6   1    0.33    0.36
  10  -6   1   -0.13    0.86
  12  -6   1    2.36    0.53
  12  -6   1    1.77    1.31
  12  -6   1    2.97    0.54
  14  -6   1   -0.33    1.42
  14  -6   1    1.05    0.53
  14  -6   1   -0.29    0.51
  16  -6   1    2.56    1.76
  16  -6   1    1.27    0.60
  16  -6   1    1.59    0.63
  18  -6   1    1.36    0.73
  18  -6   1    0.83    2.00
  20  -6   1   -0.93    2.45
  22  -6   1    1.05    3.02
  23   5  -1    3.40    1.78
  21   5  -1    0.56    1.40
  19   5  -1    9.33    1.50
  17   5  -1  153.84    6.34
  15   5  -1  111.70    4.71
  13   5  -1    2.31    0.65
 -13  -5   1    1.77    0.53
  11   5  -1   31.37    1.68
 -11  -5   1   30.09    1.60
   9   5  -1   10.00    0.93
  -9  -5   1    9.31    0.85
   7   5  -1   88.16    3.66
  -7  -5   1   93.31    3.66
   5   5  -1   41.66    1.88
  -5  -5   1   41.63    1.87
   3   5  -1   20.00    1.08
  -3  -5   1   18.98    1.05
   1   5  -1  230.08    8.47
  -1  -5   1  228.31    8.47
  -1   5  -1  145.72    5.15
  -1   5  -1  139.26    5.23
   1  -5   1  123.31    5.12
  -3   5  -1   42.91    1.84
  -3   5  -1   45.34    2.07
   3  -5   1   43.43    1.85
  -5   5  -1  125.45    4.78
   5  -5   1  126.80    4.80
   5  -5   1  129.06    5.13
  -7   5  -1    6.07    0.58
   7  -5   1    6.07    1.00
   7  -5   1    6.78    0.60
   9  -5   1  133.38    5.04
   9  -5   1  135.98    5.06
   9  -5   1  132.80    5.61
  11  -5   1   32.39    1.49
  11  -5   1   30.11    1.48
  11  -5   1   34.48    2.38
  13  -5   1    5.42    0.63
  13  -5   1    5.72    0.74
  13  -5   1    7.93    1.57
  15  -5   1   28.93    2.93
  15  -5   1   28.47    1.52
  15  -5   1   32.37    1.56
  17  -5   1   32.35    1.69
  17  -5   1   33.30    3.45
  17  -5   1   35.02    1.78
  19  -5   1    4.53    2.20
  19  -5   1    2.51    0.81
  21  -5   1   22.17    3.45
  23  -5   1    5.38    3.13
  24   4  -1    3.34    1.80
  22   4  -1   -0.33    1.30
  20   4  -1    0.80    1.11
  18   4  -1  101.41    4.50
  16   4  -1  207.04    8.02
 -16  -4   1  205.15    7.89
  14   4  -1   42.57    2.15
 -14  -4   1   41.56    2.02
  12   4  -1   26.20    1.52
 -12  -4   1   28.35    1.45
  10   4  -1    1.55    0.50
 -10  -4   1    2.65    0.48
   8   4  -1   82.66    3.42
  -8  -4   1   87.78    3.42
   6   4  -1  177.06    6.58
  -6  -4   1  173.46    6.56
   4   4  -1   39.40    1.73
  -4  -4   1   40.41    1.73
   2   4  -1  193.35    7.12
  -2  -4   1  192.03    7.12
   0   4  -1  518.96   18.71
   0  -4   1  520.58   18.72
  -2   4  -1   17.63    1.05
  -2   4  -1   18.94    0.90
   2  -4   1   18.67    0.90
  -4   4  -1   34.50    1.67
  -4   4  -1   38.44    1.98
   4  -4   1   48.49    1.73
   4  -4   1   45.59    2.02
  -6   4  -1   46.93    1.79
   6  -4   1   42.87    1.78
   6  -4   1   41.72    2.18
   8  -4   1  119.84    4.40
   8  -4   1  118.24    4.38
   8  -4   1  112.68    4.85
  10  -4   1  167.12    6.93
  10  -4   1  172.44    6.33
  10  -4   1  173.79    6.34
  12  -4   1   48.73    2.00
  12  -4   1   48.41    2.04
  12  -4   1   46.96    2.84
  14  -4   1   40.12    1.80
  14  -4   1   38.77    1.75
  14  -4   1   40.50    2.89
  16  -4   1   54.61    3.59
  16  -4   1   47.22    2.11
  16  -4   1   46.57    2.17
  18  -4   1    8.58    0.95
  18  -4   1    7.35    2.08
  18  -4   1    9.47    1.10
  20  -4   1   10.09    1.33
  20  -4   1    8.48    2.54
  22  -4   1    8.30    2.79
  24  -4   1   14.67    3.73
  25   3  -1   -1.70    1.79
  23   3  -1    1.10    1.45
  21   3  -1    0.93    1.16
  19   3  -1    2.58    0.98
  17   3  -1    1.82    0.75
 -17  -3   1    0.47    0.65
  15   3  -1    0.76    0.56
 -15  -3   1    0.44    0.46
  13   3  -1    0.02    0.43
 -13  -3   1   -0.06    0.38
  11   3  -1    1.05    0.42
 -11  -3   1    0.60    0.37
   9   3  -1    1.38    0.39
  -9  -3   1    0.40    0.32
   7   3  -1    0.45    0.29
  -7  -3   1    0.70    0.25
   5   3  -1    4.19    0.44
  -5  -3   1    4.75    0.44
   3   3  -1    1.83    0.29
  -3  -3   1    2.25    0.29
   1   3  -1    3.96    0.36
  -1  -3   1    4.19    0.36
  -1   3  -1    0.75    0.25
  -1   3  -1    0.76    0.17
   1  -3   1    0.86    0.18
  -3   3  -1    0.30    0.34
  -3   3  -1    0.12    0.14
   3  -3   1    0.36    0.37
   3  -3   1    0.32    0.13
  -5   3  -1    6.44    0.42
   5  -3   1    5.55    0.80
   5  -3   1    7.34    0.43
   7  -3   1    2.42    0.65
   7  -3   1    3.12    0.33
   7  -3   1    2.50    0.30
   9  -3   1    0.89    0.28
   9  -3   1    0.95    0.24
   9  -3   1    0.94    0.75
  11  -3   1    7.69    1.30
  11  -3   1    4.98    0.57
  11  -3   1    3.80    0.48
  13  -3   1    0.69    0.39
  13  -3   1    0.45    1.17
  13  -3   1    0.68    0.34
  15  -3   1   -0.26    1.42
  15  -3   1   -0.89    0.42
  17  -3   1   -0.50    0.48
  17  -3   1   -0.66    1.67
  17  -3   1    1.46    0.59
  19  -3   1    1.38    0.61
  19  -3   1    3.07    1.94
  19  -3   1    0.88    0.71
  21  -3   1    0.81    0.88
  21  -3   1   -0.27    2.24
  23  -3   1   -0.90    2.72
  24   2  -1    6.36    1.64
  22   2  -1   22.92    2.25
  20   2  -1   36.53    2.35
  18   2  -1    3.55    0.85
 -18  -2   1    3.15    0.77
  16   2  -1   34.68    1.98
 -16  -2   1   38.94    1.84
  14   2  -1   12.45    1.04
 -14  -2   1   12.54    0.91
  12   2  -1  335.94   12.38
 -12  -2   1  336.22   12.30
  10   2  -1  265.43    9.83
 -10  -2   1  267.18    9.77
   8   2  -1   36.51    1.60
  -8  -2   1   36.03    1.57
   6   2  -1   42.91    1.81
  -6  -2   1   45.21    1.80
   4   2  -1  168.14    6.16
  -4  -2   1  167.39    6.15
   2   2  -1   17.48    0.79
  -2  -2   1   18.67    0.80
   0   2  -1   18.52    0.78
   0  -2   1   18.92    0.78
  -2   2  -1  103.06    3.68
  -2   2  -1  100.23    3.83
   2  -2   1  102.44    3.69
   2  -2   1   98.04    3.84
   4  -2   1  556.50   19.81
   4  -2   1  556.42   19.81
   4  -2   1  551.30   20.07
   6  -2   1  599.62   21.53
   6  -2   1  597.15   21.53
   6  -2   1  610.68   21.90
  -8   2  -1    8.92    0.48
   8  -2   1   10.63    1.25
   8  -2   1    8.53    0.53
 -10   2  -1    2.59    0.30
  10  -2   1    2.50    0.39
 -12   2  -1   36.08    1.50
  12  -2   1   35.43    1.59
 -14   2  -1   13.47    0.78
  14  -2   1   11.64    0.89
 -16   2  -1    0.30    0.38
  16  -2   1    1.45    1.62
  16  -2   1    0.63    0.49
 -18   2  -1   25.39    1.30
  18  -2   1   23.75    1.54
  18  -2   1   21.42    3.18
  20  -2   1   98.66    4.11
  20  -2   1   92.88    5.66
  22  -2   1   38.60    2.36
  22  -2   1   35.93    4.58
  24  -2   1   -1.06    2.80
  25   1  -1    1.72    1.48
  23   1  -1    1.66    1.34
  21   1  -1   16.54    1.76
  19   1  -1    0.78    0.77
 -19  -1   1    1.65    0.68
  17   1  -1   88.75    3.80
 -17  -1   1   88.15    3.60
  15   1  -1   52.53    2.42
 -15  -1   1   53.65    2.30
  13   1  -1   30.08    1.57
 -13  -1   1   31.96    1.47
  11   1  -1  132.18    5.19
 -11  -1   1  140.21    5.15
   9   1  -1   13.95    0.78
  -9  -1   1   10.77    0.70
   7   1  -1    2.95    0.36
  -7  -1   1    2.48    0.33
   5   1  -1    1.51    0.23
  -5  -1   1    1.26    0.20
   3   1  -1    2.45    0.21
  -3  -1   1    2.44    0.20
   3  -1   1  162.51    5.84
   3  -1   1  163.63    6.04
  -5   1  -1  406.95   14.42
   5  -1   1  400.27   14.43
  -7   1  -1    3.63    0.29
   7  -1   1    4.98    0.34
  -9   1  -1  187.94    6.78
   9  -1   1  184.27    6.81
 -11   1  -1   23.95    1.09
  11  -1   1   24.57    1.17
 -13   1  -1    1.69    0.33
  13  -1   1    1.63    0.44
 -15   1  -1    9.76    0.77
  15  -1   1   11.65    0.98
 -17   1  -1   10.77    0.88
  17  -1   1   10.54    1.10
 -19   1  -1   17.55    1.19
  19  -1   1   16.24    1.53
  21  -1   1   42.00    4.32
  21  -1   1   41.84    2.36
  23  -1   1    3.00    2.86
  23  -1   1    2.13    1.90
  25  -1   1   17.33    3.73
  24   0  -1   -0.77    1.16
  22   0  -1    0.17    1.04
  20   0  -1    0.25    0.80
 -20   0   1    0.67    0.63
  18   0  -1    0.75    0.66
 -18   0   1    0.50    0.55
  16   0  -1    0.46    0.57
 -16   0   1    0.01    0.40
  14   0  -1   -0.33    0.38
 -14   0   1    0.40    0.35
  12   0  -1   -0.13    0.32
 -12   0   1    0.02    0.28
  10   0  -1   -0.31    0.23
 -10   0   1    0.27    0.24
   8   0  -1    0.00    0.21
  -8   0   1    0.09    0.19
   6   0  -1    0.44    0.17
  -6   0   1    0.78    0.18
   4   0  -1    0.07    0.09
  -4   0   1    0.12    0.09
  -2   0  -1    0.11    0.04
   2   0   1    0.04    0.03
   2   0   1    0.18    0.15
  -4   0  -1    0.11    0.07
   4   0   1    0.07    0.08
  -6   0  -1    0.25    0.12
   6   0   1    0.14    0.13
  -8   0  -1    0.55    0.17
   8   0   1    0.47    0.23
 -10   0  -1    0.38    0.22
  10   0   1    0.65    0.30
 -12   0  -1    0.07    0.25
  12   0   1    0.13    0.36
 -14   0  -1    0.33    0.31
  14   0   1    0.85    0.47
 -16   0  -1    0.46    0.39
  16   0   1    0.35    0.55
 -18   0  -1    0.44    0.49
  18   0   1    0.05    0.65
 -20   0  -1    0.54    0.60
  20   0   1    0.74    0.93
  22   0   1   -0.94    1.08
  22   0   1    0.04    2.54
  24   0   1    0.32    2.93
  23  -1  -1    1.37    1.14
  21  -1  -1   12.95    1.61
 -21   1   1   11.35    1.26
  19  -1  -1    1.32    0.72
 -19   1   1    0.98    0.61
  17  -1  -1   89.66    3.78
 -17   1   1   92.30    3.65
  15  -1  -1   56.02    2.44
 -15   1   1   54.17    2.32
  13  -1  -1   27.68    1.40
 -13   1   1   27.35    1.31
  11  -1  -1  124.85    4.79
 -11   1   1  127.57    4.75
   9  -1  -1   14.29    0.80
  -9   1   1   15.37    0.76
   7  -1  -1    2.93    0.35
  -7   1   1    3.60    0.33
   5  -1  -1    1.41    0.20
  -5   1   1    1.24    0.18
   3  -1  -1    2.85    0.20
  -3   1   1    2.58    0.19
  -3  -1  -1  177.19    6.31
   3   1   1  171.74    6.32
  -5  -1  -1  410.90   14.46
   5   1   1  395.06   14.48
  -7  -1  -1    4.43    0.36
   7   1   1    4.31    0.42
  -9  -1  -1  181.86    6.69
   9   1   1  182.61    6.76
 -11  -1  -1   24.17    1.15
  11   1   1   23.44    1.24
 -13  -1  -1    1.43    0.38
  13   1   1    1.82    0.49
 -15  -1  -1    9.53    0.82
  15   1   1    9.62    1.02
 -17  -1  -1    8.91    0.90
  17   1   1    9.89    1.12
 -19  -1  -1   18.89    1.29
  19   1   1   20.79    1.65
  21   1   1   46.47    2.71
  23   1   1    2.82    1.35
  25   1   1   11.42    3.61
  24  -2  -1    6.21    1.39
  24  -2  -1    6.09    3.11
  22  -2  -1   23.29    1.95
  20  -2  -1   36.00    2.07
 -20   2   1   36.30    1.85
  18  -2  -1    4.10    0.76
 -18   2   1    3.03    0.59
  16  -2  -1   35.60    1.83
 -16   2   1   36.92    1.70
  14  -2  -1   11.23    0.88
 -14   2   1   10.47    0.82
  12  -2  -1  329.47   11.95
 -12   2   1  324.79   11.90
  10  -2  -1  272.24   10.06
 -10   2   1  279.21   10.04
   8  -2  -1   35.49    1.48
  -8   2   1   34.20    1.44
   6  -2  -1   41.94    1.67
  -6   2   1   42.30    1.66
   4  -2  -1  167.73    6.10
   4  -2  -1  167.16    6.11
   2  -2  -1   16.96    0.74
  -2   2   1   17.20    0.74
   0  -2  -1   18.62    0.80
   0   2   1   18.21    0.80
  -2  -2  -1  104.59    3.75
   2   2   1   96.90    3.74
  -4  -2  -1  567.86   20.21
   4   2   1  559.01   20.22
  -6  -2  -1  643.95   22.79
   6   2   1  626.12   22.81
  -8  -2  -1    9.03    0.60
   8   2   1    9.22    0.68
 -10  -2  -1    2.77    0.41
  10   2   1    3.15    0.48
 -12  -2  -1   35.85    1.60
  12   2   1   34.07    1.70
 -14  -2  -1   12.80    0.93
  14   2   1   12.87    1.09
 -16  -2  -1    0.56    0.46
  16   2   1    0.04    0.61
 -18  -2  -1   27.20    1.56
  18   2   1   24.86    1.86
 -20  -2  -1  102.50    4.25
  20   2   1  105.67    4.64
  22   2   1   43.11    2.99
  24   2   1   -1.60    1.58
  25  -3  -1   -0.03    3.19
  23  -3  -1    1.11    1.07
  23  -3  -1   -0.94    2.67
  21  -3  -1    0.01    0.80
  19  -3  -1    3.00    0.79
 -19   3   1    1.74    0.58
  17  -3  -1   -0.29    0.54
 -17   3   1    1.38    0.48
  15  -3  -1    0.35    0.48
 -15   3   1    0.68    0.40
  13  -3  -1    0.50    0.35
 -13   3   1    0.02    0.29
  11  -3  -1    1.29    0.39
 -11   3   1    1.21    0.31
   9  -3  -1    0.24    0.28
   9  -3  -1    0.31    0.26
   7  -3  -1    0.69    0.26
   7  -3  -1    0.77    0.27
   5  -3  -1    4.99    0.40
   5  -3  -1    4.47    0.40
   3  -3  -1    2.08    0.28
   3  -3  -1    2.77    0.47
  -3   3   1    2.02    0.27
   1  -3  -1    4.28    0.36
  -1   3   1    4.17    0.36
  -1  -3  -1    0.81    0.20
   1   3   1    0.77    0.21
  -3  -3  -1    0.39    0.19
   3   3   1    0.45    0.23
  -5  -3  -1    7.01    0.53
   5   3   1    6.79    0.56
  -7  -3  -1    2.40    0.39
   7   3   1    3.51    0.48
  -9  -3  -1    0.58    0.33
   9   3   1    1.05    0.39
 -11  -3  -1    5.29    0.61
  11   3   1    5.34    0.66
 -13  -3  -1    0.81    0.44
  13   3   1    0.52    0.52
 -15  -3  -1    0.48    0.47
  15   3   1   -0.34    0.59
 -17  -3  -1   -0.02    0.62
  17   3   1    0.40    0.79
 -19  -3  -1    1.23    0.75
  19   3   1    0.92    1.02
  21   3   1    0.21    1.24
  23   3   1    1.54    1.59
  24  -4  -1    7.25    3.08
  22  -4  -1    1.13    0.93
  22  -4  -1    2.05    2.58
  20  -4  -1    0.70    2.18
  20  -4  -1    0.85    0.80
  20  -4  -1   -1.19    0.73
  18  -4  -1   92.95    3.95
  18  -4  -1   96.07    3.88
  18  -4  -1   95.88    5.24
  16  -4  -1  195.07    7.47
  16  -4  -1  198.85    7.43
  14  -4  -1   40.33    1.86
  14  -4  -1   39.60    1.87
  12  -4  -1   29.23    1.40
  12  -4  -1   25.68    1.37
  10  -4  -1    2.07    0.40
  10  -4  -1    1.93    0.40
   8  -4  -1   82.08    3.20
   8  -4  -1   82.20    3.22
   6  -4  -1  172.88    6.29
   6  -4  -1  165.23    6.53
   6  -4  -1  169.95    6.28
   4  -4  -1   41.30    1.72
   4  -4  -1   41.36    1.91
  -4   4   1   40.63    1.72
   2  -4  -1  195.24    7.29
   2  -4  -1  200.71    7.28
  -2   4   1  196.25    7.27
   0  -4  -1  527.55   19.09
   0   4   1  531.35   19.09
  -2  -4  -1   17.78    0.94
   2   4   1   18.73    0.96
  -4  -4  -1   50.51    2.07
   4   4   1   48.07    2.08
  -6  -4  -1   46.49    1.95
   6   4   1   43.35    1.97
  -8  -4  -1  127.46    4.78
   8   4   1  120.02    4.81
 -10  -4  -1  191.86    7.04
  10   4   1  181.28    7.11
 -12  -4  -1   52.74    2.32
  12   4   1   52.45    2.46
 -14  -4  -1   41.73    2.03
  14   4   1   43.16    2.24
 -16  -4  -1   50.41    2.45
  16   4   1   54.07    2.71
  18   4   1   11.29    1.45
  20   4   1    9.78    1.66
  22   4   1    1.55    1.59
  24   4   1   16.97    2.55
  23  -5  -1    1.66    2.79
  21  -5  -1    1.92    0.93
  21  -5  -1   -0.33    2.26
  19  -5  -1    9.53    1.02
  19  -5  -1    8.41    2.30
  19  -5  -1    8.63    1.06
  17  -5  -1  136.36    5.50
  17  -5  -1  148.13    5.59
  17  -5  -1  141.16    6.70
  15  -5  -1   99.38    4.08
  15  -5  -1  106.55    5.16
  15  -5  -1  103.24    4.14
  13  -5  -1    1.29    0.49
  13  -5  -1    1.20    0.50
  13  -5  -1    3.71    1.30
  11  -5  -1   30.57    1.53
  11  -5  -1   31.75    2.31
  11  -5  -1   31.07    1.52
   9  -5  -1    9.52    1.38
   9  -5  -1    8.21    0.70
   9  -5  -1    8.51    0.75
   7  -5  -1   84.70    3.36
   7  -5  -1   85.87    3.38
   7  -5  -1   82.48    3.68
  -7   5   1   88.70    3.38
   5  -5  -1   41.67    1.79
   5  -5  -1   39.88    2.01
  -5   5   1   41.55    1.78
   3  -5  -1   19.54    1.19
   3  -5  -1   18.72    1.01
  -3   5   1   19.01    1.02
   1  -5  -1  226.76    8.39
  -1   5   1  227.12    8.39
  -1  -5  -1  155.36    5.77
   1   5   1  149.68    5.76
  -3  -5  -1   45.01    1.96
   3   5   1   44.28    1.96
  -5  -5  -1  125.94    4.87
   5   5   1  126.81    4.91
  -7  -5  -1    7.02    0.69
   7   5   1    6.31    0.73
  -9  -5  -1  147.10    5.53
   9   5   1  138.00    5.57
 -11  -5  -1   35.30    1.78
  11   5   1   34.05    1.87
 -13  -5  -1    6.68    0.81
  13   5   1    6.47    0.96
 -15  -5  -1   32.02    1.85
  15   5   1   31.21    2.07
  17   5   1   37.36    2.48
  19   5   1    1.23    1.27
  21   5   1   18.98    2.25
  23   5   1   -0.93    1.89
  22  -6  -1    6.10    2.88
  20  -6  -1    1.48    2.31
  20  -6  -1    0.12    0.89
  18  -6  -1   -0.07    1.88
  18  -6  -1    1.11    0.77
  18  -6  -1   -1.65    0.73
  16  -6  -1   -0.14    0.64
  16  -6  -1    0.46    1.57
  16  -6  -1    0.51    0.62
  14  -6  -1   -1.03    1.28
  14  -6  -1   -0.31    0.52
  14  -6  -1   -0.73    0.49
  12  -6  -1    0.84    0.52
  12  -6  -1    0.45    0.46
  12  -6  -1    0.97    1.08
  10  -6  -1    4.54    1.09
  10  -6  -1    4.35    0.62
  10  -6  -1    4.09    0.61
   8  -6  -1    7.64    1.15
   8  -6  -1    7.28    0.74
   8  -6  -1    7.78    0.77
   6  -6  -1    5.34    0.70
   6  -6  -1    6.75    0.96
  -6   6   1    5.43    0.64
   4  -6  -1    0.83    0.55
   4  -6  -1    1.87    0.43
  -4   6   1    0.81    0.37
   2  -6  -1    0.07    0.37
  -2   6   1    0.97    0.36
   0  -6  -1   11.93    0.83
   0   6   1   10.26    0.81
  -2  -6  -1    0.87    0.38
   2   6   1    1.48    0.46
  -4  -6  -1    0.34    0.38
   4   6   1    0.52    0.37
  -6  -6  -1    0.89    0.43
   6   6   1    0.39    0.41
  -8  -6  -1    3.97    0.62
   8   6   1    2.50    0.60
 -10  -6  -1    0.44    0.51
  10   6   1   -0.11    0.50
 -12  -6  -1    2.92    0.70
  12   6   1    2.34    0.78
  14   6   1   -1.55    0.77
  16   6   1    1.55    1.06
  18   6   1    1.74    1.28
  20   6   1    1.28    1.56
  22   6   1   -0.32    1.78
  21  -7  -1   20.35    3.50
  21  -7  -1   18.45    2.57
  19  -7  -1   -0.96    0.84
  19  -7  -1   -0.93    2.11
  17  -7  -1   29.33    3.45
  17  -7  -1   20.40    1.64
  17  -7  -1   23.12    1.71
  15  -7  -1    7.74    1.88
  15  -7  -1    5.95    0.82
  15  -7  -1    5.93    0.88
  13  -7  -1   65.50    3.82
  13  -7  -1   66.83    2.87
  13  -7  -1   66.43    2.93
  11  -7  -1  176.14    7.28
  11  -7  -1  165.65    6.65
  11  -7  -1  181.54    6.69
   9  -7  -1   58.95    2.58
   9  -7  -1   61.28    3.17
   9  -7  -1   57.86    2.59
   7  -7  -1   17.67    1.61
   7  -7  -1   14.60    1.09
  -7   7   1   16.38    1.08
   5  -7  -1   34.72    1.74
  -5   7   1   35.88    1.72
   3  -7  -1   14.18    1.00
  -3   7   1   14.01    1.01
   1  -7  -1   38.59    1.82
  -1   7   1   35.56    1.78
  -1  -7  -1    1.83    0.47
   1   7   1    1.67    0.49
  -3  -7  -1  263.45    9.77
   3   7   1  257.82    9.78
  -5  -7  -1  452.67   16.66
   5   7   1  455.98   16.70
  -7  -7  -1   80.06    3.40
   7   7   1   79.13    3.44
  -9  -7  -1    4.79    0.78
   9   7   1    5.70    0.88
 -11  -7  -1   -0.38    0.56
  11   7   1   -0.23    0.62
  13   7   1    9.51    1.25
  15   7   1    1.31    1.03
  17   7   1    2.47    1.30
  19   7   1   32.68    3.06
  21   7   1   53.28    4.03
  20  -8  -1    1.54    2.74
  20  -8  -1    1.12    1.07
  18  -8  -1   25.85    3.33
  18  -8  -1   26.77    1.97
  16  -8  -1   87.79    5.05
  16  -8  -1   78.33    3.46
  16  -8  -1   66.90    3.36
  14  -8  -1   10.81    2.10
  14  -8  -1    9.00    1.04
  14  -8  -1    9.89    1.10
  12  -8  -1   39.33    2.00
  12  -8  -1   37.44    1.99
  12  -8  -1   36.53    2.93
  10  -8  -1    7.07    0.88
  10  -8  -1    7.27    0.98
  10  -8  -1    5.64    1.41
   8  -8  -1   39.36    2.53
   8  -8  -1   36.34    1.89
  -8   8   1   36.65    1.88
   6  -8  -1   28.61    1.58
  -6   8   1   27.73    1.55
   4  -8  -1    4.46    0.74
  -4   8   1    4.47    0.69
   2  -8  -1   82.56    3.42
  -2   8   1   78.79    3.41
   0  -8  -1  229.03    8.63
   0   8   1  225.15    8.62
  -2  -8  -1   14.12    1.15
   2   8   1   16.66    1.24
  -4  -8  -1   36.00    1.94
   4   8   1   36.35    1.94
  -6  -8  -1   22.91    1.53
   6   8   1   24.77    1.57
   8   8   1   71.61    3.27
  10   8   1   69.03    3.29
  12   8   1    4.14    1.04
  14   8   1    8.09    1.41
  16   8   1   31.06    2.67
  18   8   1   -0.02    1.55
  20   8   1   24.94    3.34
  19  -9  -1    0.44    2.51
  19  -9  -1    2.75    1.14
  17  -9  -1   -2.30    2.05
  17  -9  -1    0.88    1.01
  15  -9  -1   -1.06    1.87
  15  -9  -1    0.69    1.03
  15  -9  -1    0.87    0.89
  13  -9  -1    2.99    0.89
  13  -9  -1    0.70    0.76
  13  -9  -1    0.15    1.63
  11  -9  -1    3.03    0.77
  11  -9  -1    1.41    0.80
  11  -9  -1    1.52    1.41
   9  -9  -1    0.87    0.75
  -9   9   1    1.47    0.62
   7  -9  -1    4.64    0.78
  -7   9   1    2.39    0.66
   5  -9  -1    0.01    0.66
  -5   9   1    1.08    0.57
   3  -9  -1    2.85    0.71
  -3   9   1    2.46    0.62
   1  -9  -1    0.21    0.59
  -1   9   1   -0.96    0.49
  -1  -9  -1    2.00    0.68
   1   9   1    0.96    0.60
  -3  -9  -1    1.00    0.69
   3   9   1    0.45    0.57
   5   9   1    0.25    0.61
   7   9   1    4.62    0.90
   9   9   1    1.59    0.89
  11   9   1    5.08    1.13
  13   9   1    4.14    1.30
  15   9   1    0.33    1.23
  17   9   1    0.54    1.53
  19   9   1   -2.95    1.70
  18 -10  -1   11.65    2.99
  18 -10  -1   12.03    1.65
  16 -10  -1   29.29    4.31
  16 -10  -1   26.79    2.19
  14 -10  -1    1.62    0.99
  14 -10  -1    2.54    1.95
  12 -10  -1   61.02    3.02
  10 -10  -1   52.40    2.66
  -8  10   1    2.86    0.80
   6 -10  -1   -0.81    0.78
  -6  10   1    1.18    0.66
  -4  10   1    3.58    0.78
  -2  10   1   11.91    1.29
   0  10   1   54.32    2.71
   2  10   1    6.59    0.99
   4  10   1  189.13    7.51
   6  10   1  122.08    5.19
   8  10   1    0.77    0.84
  10  10   1   15.05    1.91
  12  10   1    0.91    1.13
  14  10   1    2.83    1.36
  16  10   1    3.48    1.65
  18  10   1    7.29    2.00
  17 -11  -1    8.83    1.57
  15 -11  -1    1.32    1.28
  13 -11  -1   39.18    2.57
  11 -11  -1  126.67    5.35
  -9  11   1   45.96    2.48
  -7  11   1    8.72    1.14
  -5  11   1   21.30    1.71
  -3  11   1   39.53    2.28
  -1  11   1    3.05    0.87
   1  11   1    0.12    0.75
   3  11   1  136.21    5.72
   5  11   1  220.21    8.74
   7  11   1   37.96    2.50
   9  11   1   -0.01    1.11
  11  11   1    7.63    1.58
  13  11   1   17.26    2.16
  15  11   1    4.59    1.86
  17  11   1    2.11    1.99
  16 -12  -1    1.47    1.56
  14 -12  -1    0.57    1.28
  12 -12  -1    1.76    1.21
  10 -12  -1    0.61    1.16
 -10  12   1    0.64    0.97
  -8  12   1    2.37    0.98
  -6  12   1    1.55    0.87
  -4  12   1    7.34    1.19
  -2  12   1    4.27    1.07
   0  12   1    1.10    0.98
   2  12   1    1.35    1.00
   4  12   1    0.63    0.93
   6  12   1    0.81    1.07
   8  12   1    0.74    1.19
  10  12   1    0.71    1.43
  12  12   1    1.38    1.51
  14  12   1    1.28    1.74
  13 -13  -1    0.18    1.46
  11 -13  -1    2.20    1.40
  -9  13   1    6.81    1.30
  -7  13   1   34.54    2.36
  -5  13   1   29.65    2.22
  -3  13   1   59.87    3.28
  -1  13   1  131.27    5.72
   1  13   1   80.26    4.05
   3  13   1    1.64    1.18
   5  13   1    7.22    1.46
   7  13   1    5.07    1.48
   9  13   1   53.29    3.53
  11  13   1   49.72    3.62
  13  13   1   16.91    2.52
  10 -14  -1    9.78    1.86
 -10  14   1   10.48    1.64
  -8  14   1    2.86    1.32
  -6  14   1    2.57    1.26
  -4  14   1    0.86    1.15
  -2  14   1    9.36    1.51
   0  14   1   37.01    2.65
   2  14   1   -0.99    1.24
   4  14   1   37.14    2.89
   6  14   1   14.34    1.97
   8  14   1   14.37    2.06
  10  14   1   15.56    2.96
  -5  15   1    1.45    1.35
  -3  15   1    0.77    1.35
  -1  15   1   -0.96    1.36
   1  15   1   -0.09    1.29
   3  15   1    1.38    1.39
   5  15   1    3.43    1.62
   5  15  -2    2.72    1.47
   3  15  -2   31.07    2.79
   1  15  -2   20.71    2.25
  -1  15  -2   24.72    2.53
  -3  15  -2   84.43    4.32
  10  14  -2    1.23    1.59
   8  14  -2    5.98    1.66
   6  14  -2   10.62    1.74
   4  14  -2    5.38    1.47
   2  14  -2    0.69    1.11
   0  14  -2   -0.29    1.14
  -2  14  -2    2.83    1.21
  -4  14  -2    6.39    1.34
  -6  14  -2    2.15    1.16
  -8  14  -2    6.77    1.41
  13  13  -2    1.76    1.68
  11  13  -2    2.45    1.54
   9  13  -2   10.46    1.78
   7  13  -2   37.24    2.74
   5  13  -2    6.69    1.39
   3  13  -2    0.50    1.02
   1  13  -2   13.68    1.61
  -1  13  -2   15.87    1.88
  -3  13  -2    0.10    0.94
  -5  13  -2    3.77    1.07
  -7  13  -2    6.33    1.13
  -9  13  -2   42.26    2.63
  11 -13   2   10.39    1.63
  16  12  -2   11.74    2.21
  14  12  -2    4.18    1.61
  12  12  -2   72.12    4.00
  10  12  -2   18.19    2.28
   8  12  -2   29.62    2.44
   6  12  -2   43.40    2.66
   4  12  -2    0.05    0.95
   2  12  -2    1.41    1.20
   2  12  -2    0.14    0.82
   0  12  -2    2.10    1.56
   0  12  -2    2.24    0.93
  -2  12  -2    6.21    1.13
  -2  12  -2    6.88    1.92
  -4  12  -2   51.70    2.71
  -6  12  -2   11.07    1.44
  -8  12  -2   41.72    2.37
 -10  12  -2   61.72    3.08
  12 -12   2    1.45    1.15
  17  11  -2    1.76    1.74
  15  11  -2    7.35    1.66
  13  11  -2   42.26    3.01
  11  11  -2   53.14    3.20
   9  11  -2   12.29    1.66
   7  11  -2    0.91    0.86
   5  11  -2    0.94    0.79
   3  11  -2    4.00    0.93
   1  11  -2   18.72    1.63
   1  11  -2   17.85    1.99
  -1  11  -2   32.93    2.64
  -1  11  -2   38.29    2.10
  -3  11  -2   67.08    3.02
  -3  11  -2   57.81    3.77
  -5  11  -2   43.60    2.31
  -7  11  -2    4.26    0.84
  -9  11  -2    3.86    0.87
  11 -11   2    0.46    0.91
  13 -11   2    7.42    1.18
  18  10  -2    0.46    1.63
  16  10  -2    8.02    1.62
  14  10  -2    0.43    1.19
  12  10  -2   42.04    2.68
  10  10  -2   15.52    1.79
   8  10  -2    5.78    1.07
   6  10  -2    8.80    1.13
   4  10  -2   13.37    1.41
   2  10  -2   10.62    1.22
   2  10  -2    9.13    1.48
   0  10  -2    1.44    0.94
   0  10  -2    2.53    0.70
   0 -10   2    1.60    0.77
  -2  10  -2    2.06    1.16
  -2  10  -2    1.35    0.64
   2 -10   2    1.27    0.75
  -4  10  -2   34.77    2.77
  -4  10  -2   34.93    1.92
   4 -10   2   31.86    1.98
  -6  10  -2   13.00    1.19
   6 -10   2   11.82    1.37
  -8  10  -2   26.62    1.56
   8 -10   2   22.80    1.71
 -10  10  -2   15.25    1.35
  10 -10   2   15.04    1.48
  10 -10   2   15.73    1.44
  12 -10   2    2.19    0.93
  12 -10   2    2.45    0.85
  14 -10   2    5.99    1.09
  21   9  -2    8.35    2.18
  19   9  -2   18.18    2.32
  17   9  -2   60.81    3.70
  15   9  -2   32.40    2.56
  13   9  -2   14.56    1.84
  11   9  -2   22.53    1.81
   9   9  -2   61.12    2.99
   7   9  -2  239.42    9.23
   5   9  -2  104.94    4.42
   3   9  -2   38.97    1.99
  -3  -9   2   34.48    2.01
   1   9  -2  106.33    4.18
   1   9  -2   97.80    4.24
  -1  -9   2   96.17    4.16
  -1   9  -2   70.84    3.35
  -1   9  -2   73.17    3.16
   1  -9   2   73.78    3.22
  -3   9  -2    0.19    0.50
  -3   9  -2    0.11    0.94
   3  -9   2    0.55    0.56
  -5   9  -2   22.04    1.38
   5  -9   2   22.59    1.44
  -7   9  -2   69.56    2.99
   7  -9   2   69.47    3.05
  -9   9  -2  371.53   13.32
   9  -9   2  351.16   13.37
  11  -9   2  139.21    5.37
  11  -9   2  133.14    5.39
  13  -9   2    2.08    0.85
  13  -9   2    1.02    0.77
  15  -9   2    1.19    0.84
  17  -9   2   10.34    2.88
  19  -9   2    2.97    2.90
  22   8  -2   -0.91    1.99
  20   8  -2    6.62    1.81
  18   8  -2   16.33    2.19
  16   8  -2   17.35    2.10
  14   8  -2    0.37    0.93
  12   8  -2   12.82    1.49
  10   8  -2    0.50    0.67
  -8  -8   2   16.82    1.38
   6   8  -2   51.29    2.39
  -6  -8   2   46.21    2.39
   4   8  -2   21.05    1.36
  -4  -8   2   18.85    1.31
   2   8  -2   18.14    1.23
  -2  -8   2   16.14    1.18
   0   8  -2    4.53    0.68
   0   8  -2    5.94    0.92
   0  -8   2    5.58    0.72
  -2   8  -2    4.94    0.90
  -2   8  -2    6.87    0.77
   2  -8   2    5.26    0.73
  -4   8  -2   16.69    1.66
  -4   8  -2   18.21    1.16
   4  -8   2   18.73    1.21
  -6   8  -2    1.82    0.51
   6  -8   2    2.54    0.58
  -8   8  -2   48.36    2.17
   8  -8   2   47.24    2.21
  10  -8   2   65.33    2.88
  10  -8   2   68.41    2.87
  12  -8   2    8.03    1.07
  12  -8   2    8.58    0.92
  12  -8   2   11.30    2.00
  14  -8   2    0.54    0.68
  14  -8   2    2.14    0.72
  14  -8   2    2.18    1.87
  16  -8   2    0.34    1.99
  16  -8   2    0.45    0.75
  18  -8   2   -0.04    2.31
  20  -8   2    1.20    2.70
  23   7  -2   -1.62    1.89
  21   7  -2   -0.94    1.55
  19   7  -2    2.25    1.40
  17   7  -2    1.27    1.08
  15   7  -2    1.73    0.94
  13   7  -2   50.25    2.68
  11   7  -2   85.20    3.75
   9   7  -2    6.21    0.89
  -9  -7   2    5.57    0.86
   7   7  -2    8.72    0.95
  -7  -7   2   11.18    1.03
   5   7  -2    3.88    0.65
  -5  -7   2    4.99    0.72
   3   7  -2   68.14    2.89
  -3  -7   2   65.84    2.87
   1   7  -2    2.45    0.52
  -1  -7   2    3.16    0.53
  -1   7  -2    3.06    0.53
  -1   7  -2    2.50    0.66
   1  -7   2    2.05    0.52
  -3   7  -2   42.54    1.90
  -3   7  -2   39.40    2.20
   3  -7   2   42.79    1.93
  -5   7  -2   97.24    4.31
  -5   7  -2   96.96    3.86
   5  -7   2  100.84    3.93
  -7   7  -2    0.93    0.40
   7  -7   2   -0.06    0.41
   9  -7   2   33.29    1.64
   9  -7   2   32.14    2.42
   9  -7   2   33.58    1.60
  11  -7   2    1.37    1.31
  11  -7   2    0.70    0.48
  11  -7   2    0.88    0.54
  13  -7   2   23.22    1.42
  13  -7   2   25.64    1.43
  13  -7   2   26.02    2.96
  15  -7   2   11.41    1.13
  15  -7   2   10.58    1.12
  15  -7   2   10.25    2.19
  17  -7   2   -2.89    1.92
  17  -7   2    0.44    0.69
  19  -7   2    1.45    2.43
  21  -7   2   10.12    3.33
  22   6  -2    1.60    1.70
  20   6  -2    7.52    1.70
  18   6  -2    2.18    1.18
  16   6  -2    3.95    1.02
  14   6  -2   66.65    3.18
  12   6  -2  366.86   13.38
 -12  -6   2  348.98   13.29
  10   6  -2  152.30    5.97
 -10  -6   2  150.05    5.90
   8   6  -2   13.26    1.07
  -8  -6   2   14.95    1.03
   6   6  -2   38.79    1.88
  -6  -6   2   39.09    1.85
   4   6  -2   55.99    2.42
  -4  -6   2   55.27    2.42
   2   6  -2  118.90    4.59
  -2  -6   2  117.77    4.60
   0   6  -2   29.49    1.43
   0  -6   2   29.91    1.45
  -2   6  -2  170.36    6.35
  -2   6  -2  163.26    6.55
   2  -6   2  174.77    6.39
  -4   6  -2  501.84   18.86
  -4   6  -2  515.06   18.59
   4  -6   2  526.00   18.63
  -6   6  -2  193.48    7.34
   6  -6   2  203.50    7.40
  -8   6  -2   28.44    1.36
   8  -6   2   29.83    2.09
   8  -6   2   27.71    1.37
  10  -6   2   39.23    1.75
  10  -6   2   40.15    1.77
  10  -6   2   39.66    2.65
  12  -6   2   17.78    1.12
  12  -6   2   20.13    1.15
  12  -6   2   19.69    2.39
  14  -6   2   79.96    3.28
  14  -6   2   87.04    4.60
  14  -6   2   78.91    3.26
  16  -6   2   20.34    1.33
  16  -6   2   23.59    3.19
  16  -6   2   20.70    1.34
  18  -6   2    9.19    0.97
  18  -6   2   10.41    2.32
  20  -6   2   29.53    4.40
  22  -6   2    6.03    2.98
  23   5  -2    4.63    1.80
  21   5  -2    2.53    1.34
  19   5  -2    4.47    1.24
  17   5  -2   18.76    1.77
  15   5  -2    7.84    1.10
  13   5  -2   19.48    1.41
 -13  -5   2   16.36    1.32
  11   5  -2   29.32    1.61
 -11  -5   2   28.37    1.53
   9   5  -2    5.93    0.76
  -9  -5   2    6.33    0.72
   7   5  -2  104.62    4.22
  -7  -5   2  108.29    4.21
   5   5  -2   89.29    3.59
  -5  -5   2   91.26    3.60
   3   5  -2    6.11    0.62
  -3  -5   2    5.88    0.58
   1   5  -2    5.79    0.57
  -1  -5   2    7.67    0.59
  -1   5  -2    1.27    0.32
   1  -5   2    1.72    0.33
  -3   5  -2    3.47    0.44
  -3   5  -2    3.96    0.65
   3  -5   2    3.78    0.45
  -5   5  -2    6.62    0.57
  -5   5  -2    6.64    1.13
   5  -5   2    6.66    0.57
  -7   5  -2   28.89    1.27
   7  -5   2   25.92    1.82
   7  -5   2   28.17    1.29
   9  -5   2   74.84    3.00
   9  -5   2   76.93    2.99
   9  -5   2   79.53    3.73
  11  -5   2   27.04    1.32
  11  -5   2   29.27    2.36
  11  -5   2   27.02    1.30
  13  -5   2   -0.64    0.36
  13  -5   2   -0.72    1.15
  13  -5   2    0.25    0.41
  15  -5   2    2.29    0.58
  15  -5   2    2.20    1.57
  15  -5   2    2.19    0.53
  17  -5   2    0.29    0.59
  17  -5   2   -0.74    1.84
  17  -5   2    0.05    0.58
  19  -5   2   -1.66    2.17
  19  -5   2    0.77    0.72
  21  -5   2   -0.28    2.61
  23  -5   2   -1.26    2.98
  24   4  -2    6.63    1.82
  22   4  -2    3.39    1.45
  20   4  -2    0.85    1.06
  18   4  -2   17.14    1.68
  16   4  -2   28.01    1.85
 -16  -4   2   29.21    1.70
  14   4  -2    2.65    0.68
 -14  -4   2    2.23    0.62
  12   4  -2   18.32    1.25
 -12  -4   2   17.72    1.14
  10   4  -2   -0.07    0.35
 -10  -4   2    0.16    0.33
   8   4  -2   94.88    3.87
  -8  -4   2  100.08    3.85
   6   4  -2  133.10    5.18
  -6  -4   2  139.61    5.19
   4   4  -2    8.92    0.65
  -4  -4   2    9.51    0.65
   2   4  -2   19.25    0.98
  -2  -4   2   20.51    0.98
   0   4  -2   55.73    2.28
   0  -4   2   59.86    2.30
  -2   4  -2   17.10    1.07
   2  -4   2   18.05    0.86
  -4   4  -2   13.82    1.09
  -4   4  -2   16.38    0.74
   4  -4   2   13.26    0.73
  -6   4  -2    2.55    0.33
   6  -4   2    3.24    0.76
   6  -4   2    2.39    0.31
   8  -4   2  140.93    5.11
   8  -4   2  135.90    5.70
   8  -4   2  138.12    5.12
  10  -4   2   86.83    3.18
  10  -4   2   90.88    3.99
  10  -4   2   72.51    3.14
  12  -4   2    2.58    1.14
  12  -4   2    2.26    0.43
  12  -4   2    2.47    0.39
  14  -4   2    2.06    1.36
  14  -4   2    1.81    0.41
  14  -4   2    1.73    0.45
  16  -4   2    2.75    0.60
  16  -4   2    1.15    1.54
  16  -4   2    3.01    0.52
  18  -4   2    3.73    0.67
  18  -4   2    4.22    0.74
  18  -4   2    3.92    1.94
  20  -4   2    0.07    2.24
  20  -4   2   -0.54    0.82
  22  -4   2   -1.25    2.79
  25   3  -2   -0.13    1.70
  23   3  -2    3.07    1.40
  21   3  -2    1.98    1.15
  19   3  -2    0.88    0.82
  17   3  -2   19.47    1.52
 -17  -3   2   16.62    1.36
  15   3  -2    1.07    0.56
 -15  -3   2    0.72    0.52
  13   3  -2  192.94    7.68
 -13  -3   2  210.70    7.63
  11   3  -2  302.02   11.31
 -11  -3   2  309.26   11.25
   9   3  -2   10.42    0.75
  -9  -3   2    7.91    0.72
   7   3  -2  185.73    7.10
  -7  -3   2  196.38    7.10
   5   3  -2    5.33    0.48
  -5  -3   2    5.77    0.47
   3   3  -2  107.37    4.10
  -3  -3   2  110.79    4.10
   1   3  -2    1.12    0.22
  -1  -3   2    0.75    0.18
  -1   3  -2   19.51    0.86
   1  -3   2   20.40    0.88
  -3   3  -2  280.67   10.08
  -3   3  -2  280.29   10.34
   3  -3   2  279.50   10.10
  -5   3  -2  777.29   27.45
  -5   3  -2  753.29   27.08
   5  -3   2  741.30   27.09
   5  -3   2  762.54   27.49
   7  -3   2   18.14    1.37
   7  -3   2   16.71    0.77
   7  -3   2   18.00    0.77
   9  -3   2  249.79    8.90
   9  -3   2  244.85    9.50
   9  -3   2  242.39    8.89
  11  -3   2   22.75    1.08
  11  -3   2   23.82    2.00
  11  -3   2   21.87    1.03
  13  -3   2   57.61    2.32
  13  -3   2   56.42    3.32
  13  -3   2   61.34    2.41
  15  -3   2   49.88    3.42
  15  -3   2   51.68    2.10
  15  -3   2   49.69    2.17
  17  -3   2    5.11    0.60
  17  -3   2    4.94    0.75
  17  -3   2    5.22    1.80
  19  -3   2   11.57    2.56
  19  -3   2   11.41    1.29
  21  -3   2   17.87    3.15
  23  -3   2    5.38    2.98
  24   2  -2    0.91    1.49
  22   2  -2    0.88    1.12
  20   2  -2    2.12    1.00
  18   2  -2    0.33    0.71
 -18  -2   2    0.89    0.67
  16   2  -2    0.94    0.59
 -16  -2   2    1.05    0.54
  14   2  -2   35.05    1.80
 -14  -2   2   34.80    1.69
  12   2  -2  145.93    5.86
 -12  -2   2  160.47    5.84
  10   2  -2   56.34    2.44
 -10  -2   2   59.81    2.41
   8   2  -2    3.34    0.45
  -8  -2   2    3.53    0.43
   6   2  -2    0.68    0.23
  -6  -2   2    0.70    0.21
   4   2  -2   58.09    2.22
  -4  -2   2   55.66    2.21
   2   2  -2   25.70    1.05
  -2  -2   2   24.33    1.03
   0   2  -2   27.14    1.07
   0  -2   2   27.15    1.08
  -2   2  -2  120.34    4.58
   2  -2   2  120.77    4.37
  -4   2  -2  250.74    9.12
   4  -2   2  245.53    9.14
   4  -2   2  242.20    8.79
   4  -2   2  244.38    8.80
   6  -2   2  111.49    3.96
   6  -2   2  109.49    4.40
   6  -2   2  105.44    3.95
   8  -2   2    9.32    0.49
   8  -2   2    9.22    1.13
 -10   2  -2   11.01    0.56
  10  -2   2   10.52    0.66
  10  -2   2   12.95    1.50
 -12   2  -2   23.37    1.07
  12  -2   2   27.69    2.18
  12  -2   2   24.04    1.18
 -14   2  -2   54.89    2.12
  14  -2   2   51.60    2.24
  14  -2   2   51.06    3.32
 -16   2  -2   14.09    0.87
  16  -2   2   14.19    2.16
  16  -2   2   13.18    1.09
 -18   2  -2    5.84    0.76
  18  -2   2    7.33    2.08
  18  -2   2    5.11    0.86
  20  -2   2    8.42    1.11
  20  -2   2    7.16    2.37
  22  -2   2    4.59    2.68
  24  -2   2   -3.22    2.95
  25   1  -2    0.19    1.52
  23   1  -2    8.62    1.59
  21   1  -2    1.73    0.99
  19   1  -2    1.67    0.83
 -19  -1   2    1.02    0.66
  17   1  -2   20.44    1.47
 -17  -1   2   23.15    1.35
  15   1  -2    6.98    0.91
 -15  -1   2    7.13    0.75
  13   1  -2   19.39    1.16
 -13  -1   2   18.73    1.08
  11   1  -2   56.83    2.40
 -11  -1   2   57.15    2.36
   9   1  -2   -0.01    0.24
  -9  -1   2    0.22    0.24
   7   1  -2   22.67    1.07
  -7  -1   2   22.95    1.05
  -5  -1   2   14.75    0.71
   3   1  -2    4.97    0.32
  -3  -1   2    4.74    0.30
   1   1  -2    0.61    0.10
  -1  -1   2    0.68    0.10
  -3   1  -2   27.28    1.25
   3  -1   2   26.22    1.26
  -5   1  -2   55.81    2.01
   5  -1   2   53.90    2.39
   5  -1   2   55.27    2.02
  -7   1  -2    4.98    0.31
   7  -1   2    5.14    0.82
   7  -1   2    5.24    0.34
  -9   1  -2  103.02    3.78
   9  -1   2   98.41    4.38
   9  -1   2  105.18    3.82
 -11   1  -2   32.09    1.36
  11  -1   2   33.63    2.33
  11  -1   2   33.54    1.46
 -13   1  -2    2.24    0.36
  13  -1   2    2.92    1.32
  13  -1   2    3.19    0.51
 -15   1  -2    3.62    0.48
  15  -1   2    2.92    1.54
  15  -1   2    3.57    0.64
 -17   1  -2    0.27    0.45
  17  -1   2    1.17    0.62
  17  -1   2    0.92    1.78
 -19   1  -2    0.93    0.53
  19  -1   2    3.20    2.05
  19  -1   2    1.45    0.78
  21  -1   2    3.08    2.40
  21  -1   2    2.74    1.04
  23  -1   2    5.73    2.88
  24   0  -2   24.74    2.47
  22   0  -2   23.98    2.09
  20   0  -2   11.06    1.26
 -20   0   2   10.97    1.23
  18   0  -2   99.42    4.19
 -18   0   2  100.52    4.06
  16   0  -2  137.09    5.36
 -16   0   2  133.99    5.23
  14   0  -2    1.99    0.51
 -14   0   2    1.11    0.38
  12   0  -2   85.20    3.37
 -12   0   2   81.48    3.29
  10   0  -2    0.55    0.30
 -10   0   2    0.91    0.28
   8   0  -2  298.43   10.93
  -8   0   2  302.73   10.91
  -6   0   2  904.83   32.35
   4   0  -2  143.56    5.33
  -4   0   2  148.17    5.33
   2   0  -2  156.51    5.69
  -2   0   2  158.18    5.69
   0   0  -2  212.76    7.62
  -2   0  -2   47.58    1.91
  -2   0  -2   50.02    1.78
   2   0   2   48.51    1.92
  -4   0  -2   87.84    3.21
   4   0   2   90.25    3.22
   4   0   2   86.85    3.44
  -6   0  -2    0.29    0.11
   6   0   2    0.47    0.15
  -8   0  -2  746.72   26.34
   8   0   2  727.19   26.37
 -10   0  -2  549.13   19.91
  10   0   2  561.42   19.99
 -12   0  -2   86.75    3.26
  12   0   2   83.15    3.35
 -14   0  -2    0.47    0.33
  14   0   2   -0.52    0.42
 -16   0  -2    9.09    0.76
  16   0   2    8.73    1.08
 -18   0  -2   20.22    1.20
  18   0   2   18.76    1.50
  18   0   2   19.10    2.75
  20   0   2    0.40    2.16
  20   0   2    0.87    0.94
  22   0   2    2.74    2.60
  22   0   2    1.03    1.20
  24   0   2   38.84    5.27
  25  -1  -2   -0.44    1.31
  23  -1  -2    9.20    1.49
  21  -1  -2   -0.79    0.86
 -21   1   2   -0.13    0.68
  19  -1  -2    2.80    0.80
 -19   1   2    1.69    0.66
  17  -1  -2   22.63    1.48
 -17   1   2   24.49    1.37
  15  -1  -2    6.95    0.81
 -15   1   2    8.21    0.74
  13  -1  -2   17.64    1.09
 -13   1   2   19.41    1.05
  11  -1  -2   56.36    2.35
 -11   1   2   56.61    2.31
   9  -1  -2    0.36    0.26
  -9   1   2    0.83    0.26
   7  -1  -2   22.27    1.04
  -7   1   2   24.15    1.04
   5  -1  -2   14.07    0.69
  -5   1   2   15.25    0.69
   3  -1  -2    4.57    0.30
  -3   1   2    4.71    0.29
   1  -1  -2    0.50    0.10
  -1   1   2    0.22    0.08
   1   1   2    2.53    0.19
  -3  -1  -2   26.35    1.04
   3   1   2   25.85    1.04
   3   1   2   25.16    1.13
  -5  -1  -2   57.90    2.21
   5   1   2   58.33    2.23
  -7  -1  -2    5.42    0.38
   7   1   2    4.36    0.43
  -9  -1  -2  105.46    3.85
   9   1   2   98.65    3.90
 -11  -1  -2   23.54    1.11
 -13  -1  -2    2.84    0.44
  13   1   2    2.42    0.56
 -15  -1  -2    4.07    0.56
  15   1   2    3.99    0.73
 -17  -1  -2    0.34    0.44
  17   1   2    0.20    0.71
 -19  -1  -2    0.91    0.60
  19   1   2    1.69    0.91
  21   1   2    2.06    2.43
  21   1   2    3.43    1.15
  23   1   2    4.22    2.41
  23   1   2    0.04    2.81
  24  -2  -2    2.16    1.26
  22  -2  -2    0.44    0.91
  20  -2  -2    2.44    0.81
 -20   2   2    3.75    0.74
  18  -2  -2    0.65    0.66
 -18   2   2    0.13    0.48
  16  -2  -2    1.56    0.51
 -16   2   2    0.95    0.48
  14  -2  -2   31.18    1.61
 -14   2   2   34.02    1.56
  12  -2  -2  154.80    5.88
 -12   2   2  156.22    5.84
  10  -2  -2   58.12    2.37
 -10   2   2   58.19    2.34
   8  -2  -2    3.62    0.41
  -8   2   2    3.02    0.36
   6  -2  -2    0.97    0.24
  -6   2   2    0.84    0.20
   4  -2  -2   57.94    2.22
   4  -2  -2   56.34    2.20
   2  -2  -2   25.07    1.07
  -2   2   2   26.08    1.08
   0  -2  -2   27.50    1.18
   0   2   2   30.03    1.20
  -2  -2  -2  123.57    4.50
   2   2   2  120.18    4.51
  -4  -2  -2  253.05    9.05
   4   2   2  245.60    9.07
  -6  -2  -2  121.87    4.49
   6   2   2  118.43    4.52
  -8  -2  -2   10.90    0.66
   8   2   2    9.33    0.72
 -10  -2  -2   13.06    0.80
  10   2   2   13.73    0.93
 -12  -2  -2   25.87    1.28
  12   2   2   26.63    1.44
 -14  -2  -2   56.84    2.39
  14   2   2   56.87    2.59
 -16  -2  -2   15.91    1.11
  16   2   2   15.09    1.43
 -18  -2  -2    6.51    0.81
  18   2   2    7.89    1.11
 -20  -2  -2    9.97    1.15
  20   2   2    9.83    1.44
  22   2   2    3.14    2.66
  22   2   2    8.05    1.55
  24   2   2   -1.71    3.16
  25  -3  -2   -1.43    3.14
  23  -3  -2    2.16    1.09
  21  -3  -2    2.90    0.98
 -21   3   2    0.73    0.70
  19  -3  -2    1.84    0.71
 -19   3   2    2.07    0.64
  17  -3  -2   16.83    1.28
 -17   3   2   17.19    1.13
  15  -3  -2    1.70    0.56
 -15   3   2    0.92    0.41
  13  -3  -2  204.37    7.73
 -13   3   2  208.70    7.68
  11  -3  -2  310.90   11.64
 -11   3   2  326.08   11.63
   9  -3  -2    6.71    0.59
   9  -3  -2    8.06    0.65
  -9   3   2    6.97    0.55
   7  -3  -2  195.85    7.26
   7  -3  -2  198.51    7.28
   5  -3  -2    6.27    0.48
   5  -3  -2    7.83    0.53
   3  -3  -2  109.61    4.13
  -3   3   2  110.09    4.13
   1  -3  -2    0.51    0.19
  -1   3   2    0.51    0.21
  -1  -3  -2   21.93    1.00
   1   3   2   21.94    1.03
  -3  -3  -2  294.27   10.46
   3   3   2  280.08   10.46
  -5  -3  -2  774.76   27.23
   5   3   2  742.43   27.25
  -7  -3  -2   18.72    0.96
   7   3   2   16.70    0.99
  -9  -3  -2  263.95    9.61
   9   3   2  258.88    9.68
 -11  -3  -2   24.11    1.26
  11   3   2   25.62    1.43
 -13  -3  -2   67.39    2.72
  13   3   2   61.49    2.85
 -15  -3  -2   54.00    2.35
  15   3   2   52.00    2.58
 -17  -3  -2    5.23    0.80
  17   3   2    5.81    1.11
 -19  -3  -2    8.31    1.00
  19   3   2   12.87    1.53
  21   3   2   19.42    2.48
  23   3   2    0.34    2.83
  23   3   2    0.65    1.76
  24  -4  -2    6.61    3.27
  24  -4  -2    3.44    1.66
  22  -4  -2    1.41    2.63
  22  -4  -2    1.88    1.06
  20  -4  -2   -1.21    0.78
  20  -4  -2    0.70    0.79
  18  -4  -2   17.18    1.44
  18  -4  -2   17.72    1.32
  16  -4  -2   27.04    1.49
  16  -4  -2   26.49    1.56
  14  -4  -2    4.01    0.62
  14  -4  -2    4.49    0.66
  12  -4  -2   17.56    1.08
  12  -4  -2   16.67    1.05
  10  -4  -2    0.12    0.30
  10  -4  -2   -0.03    0.33
   8  -4  -2   96.94    3.76
   8  -4  -2   97.20    3.78
   6  -4  -2  135.11    5.21
   6  -4  -2  142.22    5.24
   4  -4  -2    9.63    0.63
   4  -4  -2    8.97    0.93
  -4   4   2    8.18    0.60
   2  -4  -2   20.32    1.00
  -2   4   2   18.98    0.99
   0  -4  -2   59.61    2.37
   0   4   2   57.79    2.38
  -2  -4  -2   17.37    0.92
   2   4   2   16.95    0.94
  -4  -4  -2   15.04    0.86
   4   4   2   14.08    0.88
  -6  -4  -2    3.23    0.47
   6   4   2    2.35    0.44
  -8  -4  -2  150.62    5.61
   8   4   2  143.40    5.65
 -10  -4  -2  100.54    3.88
  10   4   2   94.31    3.96
 -12  -4  -2    2.49    0.51
  12   4   2    3.09    0.68
 -14  -4  -2    1.92    0.56
  14   4   2    1.79    0.76
 -16  -4  -2    1.99    0.72
  16   4   2    2.91    0.95
  18   4   2    4.95    1.25
  20   4   2   -0.92    1.31
  22   4   2   -0.57    1.65
  23  -5  -2    3.94    1.28
  23  -5  -2    4.03    2.90
  21  -5  -2    0.64    2.52
  21  -5  -2    2.31    0.94
  19  -5  -2    4.76    0.92
  19  -5  -2    5.19    0.96
  19  -5  -2    4.55    2.17
  17  -5  -2   15.86    1.27
  17  -5  -2   18.41    1.40
  17  -5  -2   15.80    2.39
  15  -5  -2    5.09    0.77
  15  -5  -2    6.90    0.81
  13  -5  -2   15.75    1.13
  13  -5  -2   17.74    1.17
  11  -5  -2   28.13    1.45
  11  -5  -2   28.68    1.47
   9  -5  -2    7.23    0.69
   9  -5  -2    6.15    0.72
   7  -5  -2  107.07    4.09
   7  -5  -2  105.20    4.06
   7  -5  -2  100.89    4.32
   5  -5  -2   83.66    3.60
   5  -5  -2   89.42    3.49
  -5   5   2   91.23    3.48
   3  -5  -2    5.28    0.57
  -3   5   2    4.86    0.55
   1  -5  -2    6.71    0.64
  -1   5   2    6.96    0.63
  -1  -5  -2    1.35    0.36
   1   5   2    1.53    0.37
  -3  -5  -2    2.40    0.43
   3   5   2    2.38    0.45
  -5  -5  -2    7.15    0.68
   5   5   2    6.97    0.70
  -7  -5  -2   29.42    1.46
   7   5   2   27.75    1.51
  -9  -5  -2   82.37    3.29
   9   5   2   76.34    3.35
 -11  -5  -2   30.93    1.59
  11   5   2   30.84    1.78
 -13  -5  -2    0.00    0.54
  13   5   2    0.47    0.67
 -15  -5  -2    2.08    0.72
  15   5   2    1.86    0.86
  17   5   2   -0.19    1.02
  19   5   2    1.17    1.26
  21   5   2    2.28    1.72
  23   5   2    4.43    2.09
  22  -6  -2    1.38    1.10
  22  -6  -2   -0.66    2.65
  20  -6  -2    5.72    2.38
  20  -6  -2    8.41    1.22
  18  -6  -2    2.61    0.88
  18  -6  -2    0.58    0.83
  18  -6  -2    2.96    1.99
  16  -6  -2    2.99    1.67
  16  -6  -2    3.15    0.78
  16  -6  -2    2.10    0.70
  14  -6  -2   62.61    2.88
  14  -6  -2   70.39    3.85
  14  -6  -2   63.57    2.84
  12  -6  -2  358.82   13.28
  12  -6  -2  363.65   13.79
  12  -6  -2  359.78   13.28
  10  -6  -2  141.89    5.94
  10  -6  -2  145.43    5.53
  10  -6  -2  142.04    5.54
   8  -6  -2   14.62    1.01
   8  -6  -2   15.54    0.99
   8  -6  -2   13.35    1.49
   6  -6  -2   38.79    1.78
   6  -6  -2   37.25    2.03
  -6   6   2   37.86    1.76
   4  -6  -2   57.27    2.42
   4  -6  -2   57.28    2.55
  -4   6   2   54.91    2.41
   2  -6  -2  120.59    4.62
  -2   6   2  115.85    4.62
   0  -6  -2   28.56    1.46
   0   6   2   29.97    1.49
  -2  -6  -2  175.34    6.68
   2   6   2  175.96    6.70
  -4  -6  -2  529.01   18.97
   4   6   2  512.66   18.98
  -6  -6  -2  201.57    7.70
   6   6   2  205.60    7.75
  -8  -6  -2   28.12    1.53
   8   6   2   30.14    1.66
 -10  -6  -2   44.68    2.11
  10   6   2   41.71    2.23
 -12  -6  -2   20.63    1.49
  12   6   2   22.52    1.64
  14   6   2   90.03    4.07
  16   6   2   25.18    2.18
  18   6   2   10.48    1.73
  20   6   2   33.61    3.25
  22   6   2    7.81    2.30
  23  -7  -2   -3.56    2.89
  21  -7  -2    2.94    2.67
  21  -7  -2    3.36    1.16
  19  -7  -2    3.95    2.31
  19  -7  -2    3.05    1.07
  17  -7  -2   -1.13    0.82
  17  -7  -2   -0.01    1.78
  17  -7  -2   -0.07    0.77
  15  -7  -2    0.94    1.55
  15  -7  -2   -0.33    0.70
  15  -7  -2    0.51    0.69
  13  -7  -2   49.16    2.35
  13  -7  -2   47.74    2.28
  13  -7  -2   48.20    3.21
  11  -7  -2   77.22    3.28
  11  -7  -2   77.74    3.87
  11  -7  -2   76.64    3.26
   9  -7  -2    6.24    0.84
   9  -7  -2    5.01    1.13
   9  -7  -2    4.96    0.73
   7  -7  -2    7.94    0.86
   7  -7  -2    9.09    1.33
  -7   7   2    8.90    0.86
   5  -7  -2    4.66    0.84
   5  -7  -2    3.82    0.60
  -5   7   2    3.54    0.57
   3  -7  -2   66.03    2.83
  -3   7   2   65.26    2.81
   1  -7  -2    2.76    0.54
  -1   7   2    2.43    0.54
  -1  -7  -2    3.21    0.55
   1   7   2    1.85    0.51
  -3  -7  -2   44.12    2.06
   3   7   2   42.31    2.11
  -5  -7  -2  106.31    4.26
   5   7   2  103.13    4.30
  -7  -7  -2    0.40    0.50
   7   7   2    0.29    0.53
  -9  -7  -2   31.95    1.88
   9   7   2   34.23    1.96
  11   7   2    0.02    0.70
  13   7   2   26.25    1.99
  15   7   2   12.31    1.62
  17   7   2    1.44    1.33
  19   7   2    5.42    1.80
  21   7   2   14.23    2.39
  22  -8  -2    1.98    3.07
  20  -8  -2   11.63    2.92
  20  -8  -2    7.12    1.34
  18  -8  -2   16.50    2.76
  18  -8  -2   16.75    1.80
  16  -8  -2   20.57    3.22
  16  -8  -2   11.86    1.60
  16  -8  -2   12.96    1.42
  14  -8  -2    0.82    0.77
  14  -8  -2    1.63    1.54
  14  -8  -2    0.13    0.81
  12  -8  -2   13.93    1.30
  12  -8  -2   14.30    1.93
  12  -8  -2   14.75    1.28
  10  -8  -2    0.78    0.63
  10  -8  -2    2.03    1.10
  10  -8  -2   -0.33    0.56
   8  -8  -2   29.74    2.22
   8  -8  -2   27.53    1.63
  -8   8   2   28.31    1.60
   6  -8  -2   47.32    2.27
  -6   8   2   48.52    2.25
   4  -8  -2   17.93    1.26
  -4   8   2   18.45    1.24
   2  -8  -2   17.05    1.25
  -2   8   2   18.20    1.24
   0  -8  -2    5.79    0.79
   0   8   2    4.61    0.73
  -2  -8  -2    5.46    0.76
   2   8   2    5.50    0.84
  -4  -8  -2   18.82    1.37
   4   8   2   18.44    1.37
  -6  -8  -2    1.73    0.67
   6   8   2    1.28    0.64
   8   8   2   52.98    2.67
  10   8   2   72.56    3.43
  12   8   2    8.46    1.29
  14   8   2    3.43    1.20
  16   8   2   -0.90    1.32
  18   8   2    3.07    1.64
  20   8   2    0.94    1.88
  21  -9  -2    6.40    2.96
  19  -9  -2   19.80    2.08
  19  -9  -2   25.54    3.50
  17  -9  -2   57.59    4.65
  17  -9  -2   52.37    2.96
  15  -9  -2   30.90    3.51
  15  -9  -2   26.39    1.97
  13  -9  -2   15.98    2.26
  13  -9  -2   11.83    1.48
  11  -9  -2   23.31    1.68
  11  -9  -2   22.29    1.65
  11  -9  -2   22.55    2.64
   9  -9  -2   61.04    3.06
   9  -9  -2   70.92    3.68
  -9   9   2   68.93    3.05
   7  -9  -2  217.16    8.78
  -7   9   2  242.39    8.79
   5  -9  -2   94.60    4.16
  -5   9   2  104.05    4.17
   3  -9  -2   34.23    1.96
  -3   9   2   35.36    1.90
   1  -9  -2  101.65    4.37
  -1   9   2  105.98    4.37
  -1  -9  -2   71.19    3.32
   1   9   2   76.33    3.32
   3   9   2    0.41    0.60
   5   9   2   25.36    1.77
   7   9   2   74.01    3.50
   9   9   2  324.00   12.35
  11   9   2  156.67    6.54
  13   9   2    2.05    1.21
  15   9   2    1.51    1.40
  17   9   2   11.52    2.04
  19   9   2    2.78    2.08
  18 -10  -2   -1.57    1.15
  18 -10  -2   -0.18    2.52
  16 -10  -2    7.14    2.53
  16 -10  -2    5.82    1.32
  14 -10  -2    2.22    1.92
  14 -10  -2    1.77    1.04
  12 -10  -2   38.89    3.47
  12 -10  -2   36.87    2.32
  10 -10  -2   16.73    1.55
  -8  10   2    9.86    1.22
  -6  10   2   10.07    1.23
  -4  10   2   11.77    1.25
  -2  10   2   10.06    1.19
   0  10   2    2.49    0.82
   2  10   2    1.30    0.74
   4  10   2   33.89    2.10
   6  10   2   13.48    1.55
   8  10   2   24.71    1.98
  10  10   2   15.98    1.81
  12  10   2    3.57    1.35
  14  10   2    8.57    1.80
  16  10   2   -0.32    1.65
  18  10   2    1.92    2.03
  17 -11  -2   -0.62    1.35
  17 -11  -2   -0.21    2.67
  15 -11  -2    3.46    1.40
  15 -11  -2    5.20    2.48
  13 -11  -2   39.58    2.64
  11 -11  -2   53.96    2.97
  -9  11   2   10.33    1.39
  -7  11   2   -0.33    0.70
  -5  11   2   -0.99    0.65
  -3  11   2    7.35    1.12
  -1  11   2   18.48    1.68
   1  11   2   41.56    2.42
   3  11   2   67.84    3.41
   5  11   2   48.01    2.75
   7  11   2    3.58    1.23
   9  11   2    2.58    1.19
  11  11   2   -0.79    1.32
  13  11   2    8.15    1.79
  15  11   2   18.97    2.49
  17  11   2   10.78    2.41
  16 -12  -2   11.08    1.90
  14 -12  -2    5.40    1.44
  12 -12  -2   69.36    3.68
  10 -12  -2   20.70    2.12
 -10  12   2   21.03    1.95
  -8  12   2   25.99    2.01
  -6  12   2   47.94    2.67
  -4  12   2    3.06    1.00
  -2  12   2    0.81    0.87
   0  12   2    3.37    1.12
   2  12   2    7.79    1.31
   4  12   2   54.29    3.12
   6  12   2   13.13    1.69
   8  12   2   45.89    3.09
  10  12   2   69.08    3.87
  12  12   2    3.47    1.69
  14  12   2    7.93    2.09
  13 -13  -2    0.09    1.53
  11 -13  -2    3.37    1.49
  -9  13   2   13.41    1.81
  -7  13   2   37.17    2.53
  -5  13   2    8.97    1.32
  -3  13   2    0.55    1.05
  -1  13   2   13.07    1.59
   1  13   2   18.13    2.03
   3  13   2    1.95    1.18
   5  13   2    4.73    1.37
   7  13   2    6.12    1.56
   9  13   2   46.38    3.30
  11  13   2    7.18    1.99
  10 -14  -2    3.93    1.63
 -10  14   2    3.80    1.39
  -8  14   2    1.35    1.24
  -6  14   2   12.78    1.66
  -4  14   2    5.08    1.31
  -2  14   2    0.32    1.17
   0  14   2    0.31    1.13
   2  14   2    6.95    1.55
   4  14   2    8.04    1.70
   6  14   2   -0.63    1.41
   8  14   2   10.63    1.96
  -5  15   2    3.56    1.44
  -3  15   2   28.84    2.66
  -1  15   2   20.01    2.27
   1  15   2   23.53    2.64
   3  15   2   82.30    4.63
   5  15  -3    0.01    1.48
   3  15  -3   -0.61    1.31
   1  15  -3    1.44    1.35
  -1  15  -3    7.80    1.64
  -3  15  -3    0.85    1.23
  10  14  -3   -2.12    1.51
   8  14  -3   48.44    3.18
   6  14  -3   40.73    2.99
   4  14  -3    3.01    1.34
   2  14  -3   14.53    1.76
   0  14  -3   -2.49    1.03
  -2  14  -3    1.54    1.19
  -4  14  -3    2.07    1.16
  -6  14  -3    2.14    1.08
  -8  14  -3   28.88    2.49
  13  13  -3   -0.30    1.52
  11  13  -3    0.89    1.44
   9  13  -3   82.36    4.30
   7  13  -3  161.79    6.88
   5  13  -3   55.09    3.19
   3  13  -3   -0.97    0.97
   1  13  -3    0.34    0.93
  -1  13  -3   14.04    1.81
  -3  13  -3   15.39    1.78
  -5  13  -3   19.34    1.83
  -7  13  -3   63.01    3.18
  -9  13  -3   98.65    4.42
  16  12  -3    2.92    1.73
  14  12  -3    1.29    1.54
  12  12  -3    0.03    1.34
  10  12  -3    1.83    1.22
   8  12  -3    0.59    1.07
   6  12  -3    0.56    1.05
   4  12  -3   -0.12    0.88
   4  12  -3   -0.78    1.26
   2  12  -3    1.42    0.87
   2  12  -3   -1.29    1.22
   0  12  -3    3.90    0.96
   0  12  -3    3.95    1.69
  -2  12  -3    0.90    0.82
  -4  12  -3    2.49    0.92
  -6  12  -3    3.87    0.97
  -8  12  -3   -0.40    0.83
 -10  12  -3    1.64    1.00
  12 -12   3    1.37    1.17
  17  11  -3    9.23    1.93
  15  11  -3    6.16    1.62
  13  11  -3   65.99    3.68
  11  11  -3   69.88    3.60
   9  11  -3    4.20    1.14
   7  11  -3   15.64    1.63
   5  11  -3    7.47    1.15
   3  11  -3  143.74    5.91
   1  11  -3  106.37    4.37
   1  11  -3   95.36    4.59
  -1  11  -3   12.92    2.21
  -1  11  -3   16.78    1.46
  -3  11  -3   36.22    2.06
  -5  11  -3   58.57    2.78
  -7  11  -3    2.10    0.74
   7 -11   3    1.67    1.03
  -9  11  -3    4.51    0.91
   9 -11   3    4.54    1.08
  11 -11   3    8.36    1.18
  13 -11   3   70.19    3.30
  18  10  -3    5.06    1.76
  16  10  -3    4.83    1.57
  14  10  -3   19.74    2.13
  12  10  -3   52.78    2.95
  10  10  -3    2.66    0.95
   8  10  -3   53.74    2.84
   6  10  -3   36.82    2.15
   4  10  -3   24.68    1.72
   2  10  -3   88.36    3.83
   0  10  -3   30.94    1.75
   0  10  -3   24.74    2.08
   0 -10   3   26.79    1.89
  -2  10  -3   12.16    1.21
  -2  10  -3   12.16    1.89
   2 -10   3   13.83    1.34
  -4  10  -3   24.06    2.60
  -4  10  -3   22.40    1.51
   4 -10   3   24.98    1.66
  -6  10  -3    1.59    0.62
   6 -10   3    2.21    0.75
  -8  10  -3   34.60    1.85
   8 -10   3   33.15    1.98
  10 -10   3   17.53    1.53
  10 -10   3   19.04    1.52
  12 -10   3   16.38    1.49
  14 -10   3   61.01    2.91
  21   9  -3   -2.24    1.75
  19   9  -3    0.19    1.47
  17   9  -3    1.48    1.37
  15   9  -3    3.73    1.26
  13   9  -3   -1.20    0.92
  11   9  -3    2.51    0.96
   9   9  -3    0.53    0.74
   7   9  -3    1.72    0.73
   5   9  -3    1.25    0.61
  -5  -9   3    0.18    0.62
   3   9  -3    6.95    0.93
  -3  -9   3    6.16    0.94
   1   9  -3    2.19    0.60
  -1  -9   3    2.75    0.71
  -1   9  -3    2.47    0.61
  -1   9  -3    3.90    0.97
   1  -9   3    2.31    0.61
  -3   9  -3    1.15    1.01
  -3   9  -3    1.71    0.56
   3  -9   3    1.85    0.57
  -5   9  -3    4.04    1.39
  -5   9  -3    4.94    0.73
   5  -9   3    4.30    0.73
  -7   9  -3    2.73    0.60
   7  -9   3    4.52    0.72
  -9   9  -3    1.24    0.57
   9  -9   3    1.67    0.65
  11  -9   3   -0.11    0.68
  11  -9   3    0.03    0.61
  13  -9   3    0.70    0.74
  15  -9   3    2.91    0.88
  22   8  -3   18.39    2.54
  20   8  -3   -1.67    1.46
  18   8  -3    1.59    1.33
  16   8  -3    4.47    1.29
  14   8  -3    0.83    0.97
  12   8  -3   20.57    1.74
  10   8  -3    2.79    0.84
   8   8  -3  175.42    6.89
   6   8  -3  145.04    5.69
  -6  -8   3  140.57    5.70
   4   8  -3    1.15    0.49
  -4  -8   3    1.13    0.57
   2   8  -3   14.73    1.12
  -2  -8   3   13.56    1.09
   0   8  -3    0.74    0.44
   0   8  -3    1.56    0.68
   0  -8   3    0.77    0.49
  -2   8  -3   13.50    1.44
  -2   8  -3   17.19    1.12
   2  -8   3   17.28    1.14
  -4   8  -3    2.07    0.87
  -4   8  -3    0.74    0.42
   4  -8   3    0.64    0.50
  -6   8  -3   10.36    1.56
  -6   8  -3    9.14    0.87
   6  -8   3    8.54    0.92
  -8   8  -3  162.36    5.93
   8  -8   3  148.27    5.96
  10  -8   3   97.88    3.98
  10  -8   3  102.79    4.06
  12  -8   3    2.48    0.68
  12  -8   3    3.16    0.71
  14  -8   3   39.12    1.91
  14  -8   3   36.79    2.16
  16  -8   3    3.02    2.25
  16  -8   3    1.05    0.89
  18  -8   3   28.95    4.65
  20  -8   3    8.01    3.21
  23   7  -3   11.27    2.24
  21   7  -3    0.75    1.51
  19   7  -3   10.41    1.69
  17   7  -3   13.87    1.73
  15   7  -3   24.27    1.91
  13   7  -3  113.18    4.85
  11   7  -3  107.24    4.52
   9   7  -3    2.54    0.64
  -9  -7   3    1.97    0.66
   7   7  -3   78.07    3.30
  -7  -7   3   75.52    3.28
   5   7  -3    5.52    0.72
  -5  -7   3    4.28    0.68
   3   7  -3  268.38    9.91
  -3  -7   3  262.78    9.93
   1   7  -3  235.96    8.66
  -1  -7   3  226.96    8.68
  -1   7  -3   47.33    2.08
  -1   7  -3   45.09    2.33
   1  -7   3   48.57    2.13
  -3   7  -3   47.00    2.48
  -3   7  -3   50.47    2.15
   3  -7   3   49.01    2.17
  -5   7  -3   68.82    3.30
  -5   7  -3   69.73    2.84
   5  -7   3   70.37    2.90
  -7   7  -3    1.31    0.40
   7  -7   3    1.57    0.51
   9  -7   3   35.30    1.61
   9  -7   3   33.07    1.66
  11  -7   3    5.78    1.52
  11  -7   3    3.72    0.61
  11  -7   3    3.64    0.59
  13  -7   3  123.58    5.75
  13  -7   3  104.74    4.27
  13  -7   3  106.77    4.31
  15  -7   3   83.75    3.60
  15  -7   3   86.58    3.58
  15  -7   3  104.34    5.41
  17  -7   3    6.02    2.32
  19  -7   3   -2.32    2.36
  21  -7   3    0.98    2.82
  24   6  -3    0.54    1.93
  22   6  -3    1.87    1.59
  20   6  -3   -0.17    1.16
  18   6  -3   -0.44    1.06
  16   6  -3    2.29    0.97
  14   6  -3    3.30    0.86
  12   6  -3    0.97    0.63
 -12  -6   3    0.75    0.62
  10   6  -3    1.19    0.55
 -10  -6   3    1.74    0.57
   8   6  -3    0.90    0.44
  -8  -6   3    0.81    0.44
   6   6  -3    1.30    0.49
  -6  -6   3    1.62    0.45
   4   6  -3    0.21    0.36
  -4  -6   3    1.73    0.44
   2   6  -3    1.56    0.42
  -2  -6   3    1.24    0.39
   0   6  -3    2.11    0.41
   0  -6   3    1.68    0.39
  -2   6  -3    1.38    0.38
  -2   6  -3    0.96    0.53
   2  -6   3    1.02    0.38
  -4   6  -3    2.77    0.80
  -4   6  -3    3.00    0.44
   4  -6   3    2.98    0.49
  -6   6  -3    2.22    0.40
  -6   6  -3    3.57    0.95
   6  -6   3    2.37    0.45
   8  -6   3    0.25    0.36
  10  -6   3   -0.05    0.38
  10  -6   3    0.26    1.02
  10  -6   3    0.00    0.38
  12  -6   3    0.35    0.41
  12  -6   3    1.10    1.27
  12  -6   3    0.51    0.41
  14  -6   3   -0.43    1.45
  14  -6   3    2.07    0.53
  14  -6   3    0.62    0.48
  16  -6   3    3.22    1.97
  16  -6   3    2.48    0.60
  16  -6   3    3.52    0.61
  18  -6   3   -1.39    2.07
  20  -6   3   -1.15    2.51
  22  -6   3   -1.13    3.09
  23   5  -3   56.56    3.73
  21   5  -3    7.89    1.53
  19   5  -3   -0.09    0.95
  17   5  -3    4.66    1.05
  15   5  -3   14.88    1.44
  13   5  -3   13.11    1.25
 -13  -5   3   13.62    1.21
  11   5  -3    6.41    0.86
 -11  -5   3    5.66    0.74
   9   5  -3  143.63    5.73
  -9  -5   3  151.75    5.73
   7   5  -3  409.98   15.21
  -7  -5   3  422.97   15.23
   5   5  -3  141.87    5.54
  -5  -5   3  148.86    5.56
   3   5  -3   23.41    1.17
  -3  -5   3   22.82    1.19
   1   5  -3   17.75    0.98
  -1  -5   3   18.88    0.98
  -1   5  -3   44.14    1.87
   1  -5   3   45.42    1.89
  -3   5  -3   23.15    1.09
  -3   5  -3   22.25    1.43
   3  -5   3   22.89    1.10
  -5   5  -3    1.54    0.32
  -5   5  -3    2.15    0.71
   5  -5   3    1.01    0.31
  -7   5  -3   83.69    3.65
   7  -5   3  105.60    4.36
   7  -5   3  104.00    3.71
   9  -5   3  193.77    6.70
   9  -5   3  154.83    6.64
   9  -5   3  198.33    7.51
  11  -5   3   19.64    2.13
  11  -5   3   17.19    0.97
  11  -5   3   20.24    0.98
  13  -5   3   33.31    1.54
  13  -5   3   34.05    1.49
  13  -5   3   35.49    2.95
  15  -5   3   18.43    1.06
  15  -5   3   18.96    1.15
  15  -5   3   21.71    2.87
  17  -5   3   12.76    1.13
  17  -5   3   13.11    1.15
  17  -5   3   17.77    2.56
  19  -5   3   19.35    3.00
  21  -5   3    3.91    2.64
  24   4  -3   47.15    3.47
  22   4  -3   39.38    2.84
  20   4  -3    5.63    1.26
  18   4  -3    2.39    0.93
  16   4  -3   13.97    1.38
  14   4  -3    0.78    0.58
 -14  -4   3    1.77    0.57
  12   4  -3   10.63    0.99
 -12  -4   3   11.71    0.90
  10   4  -3   40.41    1.93
 -10  -4   3   41.22    1.91
   8   4  -3  517.92   19.44
  -8  -4   3  554.21   19.46
   6   4  -3  549.66   20.58
  -6  -4   3  589.76   20.60
   4   4  -3   10.08    0.68
  -4  -4   3    9.87    0.68
   2   4  -3   14.90    0.81
  -2  -4   3   15.52    0.82
   0   4  -3    8.92    0.59
   0  -4   3    8.63    0.57
  -2   4  -3  142.96    5.13
  -2   4  -3  132.80    5.37
   2  -4   3  141.01    5.15
  -4   4  -3   49.57    1.86
  -4   4  -3   44.10    2.21
   4  -4   3   47.59    1.87
  -6   4  -3   75.90    2.79
  -6   4  -3   76.78    3.34
   6  -4   3   72.49    3.35
   6  -4   3   72.32    2.81
   8  -4   3  390.72   14.20
   8  -4   3  387.62   14.18
   8  -4   3  407.13   14.89
  10  -4   3  197.47    7.83
  10  -4   3  189.95    7.00
  10  -4   3  189.15    6.99
  12  -4   3    2.61    1.26
  12  -4   3    1.45    0.34
  12  -4   3    1.48    0.31
  14  -4   3   31.99    1.34
  14  -4   3   25.46    1.37
  14  -4   3   35.60    2.95
  16  -4   3    0.33    0.55
  16  -4   3    0.14    0.40
  16  -4   3    0.90    1.65
  18  -4   3   28.94    1.68
  18  -4   3   30.95    3.85
  20  -4   3   17.38    3.23
  22  -4   3    5.41    2.98
  25   3  -3    1.67    1.61
  23   3  -3    0.54    1.34
  21   3  -3    0.59    0.97
  19   3  -3    0.92    0.87
  17   3  -3    0.01    0.63
 -17  -3   3   -0.12    0.58
  15   3  -3    1.56    0.65
 -15  -3   3    0.88    0.55
  13   3  -3    0.64    0.47
 -13  -3   3    0.50    0.41
  11   3  -3    0.27    0.39
 -11  -3   3    0.73    0.36
   9   3  -3    0.78    0.34
  -9  -3   3    0.51    0.29
   7   3  -3    1.59    0.37
  -7  -3   3    1.84    0.37
   5   3  -3    3.49    0.41
  -5  -3   3    3.03    0.40
   3   3  -3    2.43    0.32
  -3  -3   3    2.69    0.34
   1   3  -3    2.97    0.32
  -1  -3   3    2.68    0.30
  -1   3  -3    7.25    0.42
   1  -3   3    6.30    0.41
  -3   3  -3    0.65    0.14
  -3   3  -3    0.16    0.39
   3  -3   3    0.91    0.16
  -5   3  -3   17.59    1.24
   5  -3   3   16.79    1.24
   5  -3   3   17.62    0.74
   7  -3   3    6.41    0.37
   7  -3   3    6.87    1.08
   7  -3   3    5.96    0.35
   9  -3   3    1.65    0.24
   9  -3   3    1.21    0.81
   9  -3   3    1.69    0.23
  11  -3   3   -0.18    0.20
  11  -3   3    0.02    0.23
  11  -3   3    0.48    0.90
  13  -3   3   -0.10    0.26
  13  -3   3    1.01    1.13
  13  -3   3    0.25    0.34
  15  -3   3    1.04    1.42
  15  -3   3    0.96    0.34
  15  -3   3    0.47    0.49
  17  -3   3    0.43    0.63
  17  -3   3    0.13    0.40
  17  -3   3   -0.62    1.73
  19  -3   3    0.30    0.75
  19  -3   3    0.20    2.05
  21  -3   3   -2.60    2.36
  23  -3   3   -0.49    3.00
  24   2  -3    9.01    1.69
  22   2  -3    1.84    1.17
  20   2  -3   27.17    2.09
  18   2  -3   39.20    2.10
 -18  -2   3   29.66    1.80
  16   2  -3   17.75    1.33
 -16  -2   3   17.42    1.23
  14   2  -3   48.97    2.31
 -14  -2   3   50.11    2.21
  12   2  -3  329.35   12.20
 -12  -2   3  331.98   12.15
  10   2  -3   98.05    4.01
 -10  -2   3  106.92    4.01
   8   2  -3   47.48    2.05
  -8  -2   3   50.35    2.05
   6   2  -3    2.92    0.38
  -6  -2   3    2.86    0.36
   4   2  -3  200.36    7.51
  -4  -2   3  211.25    7.53
   2   2  -3  345.40   12.45
  -2  -2   3  346.40   12.46
   0   2  -3  248.01    8.87
   0  -2   3  244.76    8.87
  -2   2  -3  111.88    4.39
   2  -2   3  116.53    4.14
  -4   2  -3  112.11    4.39
   4  -2   3  111.57    4.43
   6  -2   3   84.81    3.60
   8  -2   3   30.94    1.87
   8  -2   3   28.13    1.12
  10  -2   3   23.62    1.85
  10  -2   3   22.78    1.00
 -12   2  -3   90.66    3.31
  12  -2   3   85.38    3.38
  12  -2   3   91.01    4.30
 -14   2  -3  253.68    8.94
  14  -2   3  251.38   10.00
  14  -2   3  234.50    9.04
 -16   2  -3   46.93    1.84
  16  -2   3   40.53    2.02
  16  -2   3   45.54    3.55
 -18   2  -3    0.87    0.41
  18  -2   3    0.77    1.82
  18  -2   3    0.45    0.68
  20  -2   3    2.16    2.27
  20  -2   3    3.59    0.93
  22  -2   3    1.25    2.71
  24  -2   3   -2.73    3.16
  25   1  -3    7.22    1.73
  23   1  -3   38.23    2.76
  21   1  -3    1.89    1.00
  19   1  -3    6.84    1.06
  17   1  -3    2.31    0.68
 -17  -1   3    3.25    0.62
  15   1  -3    0.08    0.47
 -15  -1   3    0.64    0.42
  13   1  -3   86.55    3.52
 -13  -1   3   85.50    3.45
  11   1  -3   59.00    2.50
 -11  -1   3   59.34    2.45
   9   1  -3   55.69    2.42
  -9  -1   3   63.10    2.43
   7   1  -3  307.98   11.08
  -7  -1   3  300.59   11.06
   5   1  -3   37.43    1.51
  -5  -1   3   35.26    1.49
  -3  -1   3  123.00    4.53
   1   1  -3   94.64    3.42
  -1  -1   3   91.60    3.42
  -3   1  -3   10.07    0.71
  -5   1  -3    3.47    0.57
   5  -1   3    4.93    0.69
  -7   1  -3  138.98    4.93
   7  -1   3  138.30    4.95
   7  -1   3  132.31    5.44
  -9   1  -3  256.36    9.10
   9  -1   3  256.53    9.14
   9  -1   3  245.47    9.71
 -11   1  -3   20.99    0.93
  11  -1   3   21.73    1.05
  11  -1   3   21.30    1.87
 -13   1  -3   66.44    2.58
  13  -1   3   63.10    2.71
  13  -1   3   73.27    3.64
 -15   1  -3   55.47    2.17
  15  -1   3   48.67    2.31
  15  -1   3   58.09    3.56
 -17   1  -3    4.50    0.55
  17  -1   3    2.86    0.75
  17  -1   3    4.53    1.80
  19  -1   3    7.67    2.33
  19  -1   3   10.68    1.15
  21  -1   3   -0.59    1.77
  21  -1   3   -2.50    2.40
  23  -1   3    0.64    2.95
  26   0  -3    0.84    1.64
  24   0  -3    0.34    1.28
  22   0  -3    1.53    1.02
  20   0  -3   -0.21    0.78
  18   0  -3   -0.39    0.61
 -18   0   3   -0.24    0.59
  16   0  -3    0.40    0.50
 -16   0   3   -0.19    0.44
  14   0  -3    0.18    0.45
 -14   0   3    0.10    0.38
  12   0  -3   -0.35    0.32
 -12   0   3    0.20    0.31
  10   0  -3    0.69    0.31
 -10   0   3    0.31    0.29
   8   0  -3    0.63    0.25
  -8   0   3    0.37    0.22
   6   0  -3    0.69    0.22
  -6   0   3    0.78    0.21
   4   0  -3    0.00    0.13
  -4   0   3   -0.01    0.13
   2   0  -3    0.08    0.10
  -2   0   3    0.21    0.10
   0   0  -3    0.11    0.08
   0   0   3    0.09    0.07
  -2   0  -3    0.16    0.19
  -2   0  -3    0.07    0.06
   2   0   3    0.04    0.07
  -4   0  -3    0.45    0.10
  -4   0  -3    0.69    0.37
   4   0   3    0.61    0.12
   4   0   3    0.28    0.32
  -6   0  -3    0.13    0.10
   6   0   3    0.14    0.15
   6   0   3    0.05    0.48
  -8   0  -3    0.65    0.17
   8   0   3    0.65    0.67
   8   0   3    1.11    0.26
 -10   0  -3    0.32    0.20
  10   0   3    0.91    0.34
  10   0   3    0.13    0.89
 -12   0  -3   -0.09    0.24
  12   0   3   -0.78    1.06
  12   0   3    0.59    0.41
 -14   0  -3   -0.24    0.30
  14   0   3    0.65    1.36
  14   0   3   -0.18    0.48
 -16   0  -3   -0.32    0.39
  16   0   3   -2.80    1.47
  16   0   3    0.41    0.60
 -18   0  -3   -0.19    0.47
  18   0   3    1.33    0.77
  18   0   3   -1.21    1.85
  20   0   3    0.62    2.18
  20   0   3   -0.79    0.95
  22   0   3    0.16    2.64
  24   0   3    0.89    3.19
  25  -1  -3    6.53    1.54
  23  -1  -3   36.95    2.56
  21  -1  -3    0.58    0.87
  19  -1  -3    6.96    0.96
 -19   1   3    5.34    0.86
  17  -1  -3    1.23    0.62
 -17   1   3    1.95    0.57
  15  -1  -3    0.60    0.46
 -15   1   3    1.10    0.44
  13  -1  -3   79.93    3.27
 -13   1   3   80.73    3.23
  11  -1  -3   55.53    2.35
 -11   1   3   56.57    2.33
   9  -1  -3   59.49    2.50
  -9   1   3   64.83    2.50
   7  -1  -3  317.30   11.44
  -7   1   3  313.06   11.43
   5  -1  -3   38.11    1.56
  -5   1   3   38.23    1.55
   3  -1  -3  119.85    4.46
  -3   1   3  122.38    4.46
   1  -1  -3   94.13    3.45
   1  -1  -3   92.33    3.44
  -1  -1  -3    3.95    0.27
   1   1   3    3.91    0.27
  -3  -1  -3   10.20    0.50
   3   1   3    9.83    0.51
   3   1   3   10.43    0.64
  -5  -1  -3    3.77    0.30
   5   1   3    3.92    0.36
   5   1   3    2.94    0.54
  -7  -1  -3  138.25    5.08
   7   1   3  138.98    5.13
   7   1   3  137.04    5.45
  -9  -1  -3  263.44    9.49
   9   1   3  259.25    9.56
 -11  -1  -3   19.48    0.96
  11   1   3   20.27    1.14
 -13  -1  -3   70.11    2.83
  13   1   3   73.57    3.01
 -15  -1  -3   53.89    2.21
  15   1   3   53.31    2.44
  15   1   3   48.98    3.48
 -17  -1  -3    4.68    0.61
  17   1   3    5.59    0.95
  17   1   3    5.49    1.89
 -19  -1  -3    8.83    0.83
  19   1   3    7.09    2.35
  19   1   3   10.02    1.30
  21   1   3    0.37    2.44
  21   1   3    0.12    1.24
  23   1   3    4.52    2.97
  24  -2  -3   12.69    1.66
  22  -2  -3    1.86    1.00
  20  -2  -3   29.04    1.88
 -20   2   3   25.18    1.63
  18  -2  -3   43.56    2.19
 -18   2   3   40.78    2.03
  16  -2  -3   17.26    1.23
 -16   2   3   15.45    1.08
  14  -2  -3   48.01    2.22
 -14   2   3   50.28    2.16
  12  -2  -3  316.64   11.85
 -12   2   3  329.47   11.83
  10  -2  -3  100.17    3.93
 -10   2   3  102.88    3.91
   8  -2  -3   49.13    2.04
  -8   2   3   49.96    2.03
   6  -2  -3    2.69    0.34
  -6   2   3    2.29    0.31
   4  -2  -3  211.07    7.70
   2  -2  -3  353.19   12.96
  -2   2   3  365.48   12.97
   0  -2  -3  252.44    9.21
   0   2   3  255.40    9.22
  -2  -2  -3  120.13    4.48
   2   2   3  121.45    4.49
  -4  -2  -3  116.55    3.88
   4   2   3   89.35    3.85
  -6  -2  -3   90.93    3.40
   6   2   3   87.81    3.44
  -8  -2  -3   32.76    1.41
   8   2   3   31.80    1.49
 -10  -2  -3   25.70    1.21
  10   2   3   24.94    1.33
 -12  -2  -3  100.65    3.86
  12   2   3   98.62    4.00
 -14  -2  -3  268.15    9.93
  14   2   3  271.82   10.12
 -16  -2  -3   48.92    2.15
  16   2   3   47.21    2.46
 -18  -2  -3    0.35    0.59
  18   2   3    0.85    1.98
  18   2   3    2.17    0.98
  20   2   3    1.82    2.44
  20   2   3    2.67    1.18
  22   2   3    5.34    1.60
  22   2   3    8.81    2.90
  24   2   3    4.29    3.42
  25  -3  -3    0.51    1.34
  23  -3  -3    1.47    1.18
  21  -3  -3    1.61    0.93
  19  -3  -3    0.87    0.72
 -19   3   3    1.26    0.64
  17  -3  -3   -0.39    0.58
 -17   3   3   -0.06    0.48
  15  -3  -3    2.08    0.56
 -15   3   3    1.47    0.45
  13  -3  -3    0.27    0.41
 -13   3   3    0.71    0.35
  11  -3  -3    0.97    0.37
 -11   3   3    0.78    0.31
   9  -3  -3    0.75    0.33
  -9   3   3    0.73    0.30
   7  -3  -3    2.00    0.36
   7  -3  -3    1.57    0.36
   5  -3  -3    2.97    0.37
   5  -3  -3    3.10    0.39
   3  -3  -3    3.09    0.38
  -3   3   3    2.30    0.33
   1  -3  -3    2.87    0.35
  -1   3   3    3.41    0.40
  -1  -3  -3    5.99    0.47
   1   3   3    6.39    0.50
  -3  -3  -3    0.72    0.24
   3   3   3    0.93    0.30
  -5  -3  -3   17.83    0.93
   5   3   3   18.00    0.96
  -7  -3  -3    6.41    0.59
   7   3   3    6.46    0.63
  -9  -3  -3    1.90    0.42
   9   3   3    1.77    0.45
 -11  -3  -3    0.09    0.36
  11   3   3    1.03    0.52
 -13  -3  -3   -0.73    0.38
  13   3   3    0.27    0.63
 -15  -3  -3   -0.60    0.47
  15   3   3   -1.47    0.69
 -17  -3  -3    1.29    0.65
  17   3   3   -1.04    0.84
 -19  -3  -3    0.48    0.71
  19   3   3    0.31    1.12
  19   3   3   -2.33    2.17
  21   3   3    0.46    1.45
  21   3   3    3.48    2.67
  23   3   3    1.05    2.94
  24  -4  -3   57.50    5.63
  24  -4  -3   50.45    3.12
  22  -4  -3   39.73    2.50
  20  -4  -3    5.88    1.00
  20  -4  -3    1.26    0.88
  18  -4  -3    3.85    0.84
  18  -4  -3    3.47    0.78
  16  -4  -3    9.81    1.12
  16  -4  -3    9.24    1.09
  14  -4  -3    0.24    0.46
  14  -4  -3    0.97    0.53
  12  -4  -3   10.35    0.90
  12  -4  -3   12.38    0.93
  10  -4  -3   40.80    1.87
  10  -4  -3   41.21    1.85
   8  -4  -3  537.31   19.16
   8  -4  -3  522.10   19.17
   6  -4  -3  596.15   21.07
   6  -4  -3  570.47   21.04
   4  -4  -3   10.26    0.69
  -4   4   3    9.52    0.67
   2  -4  -3   14.66    0.83
  -2   4   3   15.18    0.85
   0  -4  -3    8.86    0.63
   0   4   3    8.13    0.64
  -2  -4  -3  141.99    5.35
   2   4   3  141.72    5.38
  -4  -4  -3   48.59    2.02
   4   4   3   45.81    2.04
  -6  -4  -3   77.98    3.06
   6   4   3   73.83    3.09
  -8  -4  -3  419.89   15.11
   8   4   3  409.90   15.18
 -10  -4  -3  219.37    8.06
  10   4   3  211.46    8.16
 -12  -4  -3    1.17    0.50
  12   4   3    0.74    0.60
 -14  -4  -3   35.13    1.78
  14   4   3   37.28    2.08
 -16  -4  -3   -0.69    0.63
  16   4   3    1.03    0.88
 -18  -4  -3   26.35    1.75
  18   4   3   34.60    2.36
  20   4   3   19.07    2.12
  22   4   3    4.04    2.87
  22   4   3    8.81    2.03
  23  -5  -3   59.96    5.43
  23  -5  -3   52.40    3.04
  21  -5  -3    5.57    2.58
  21  -5  -3    8.58    1.27
  19  -5  -3    0.91    0.77
  19  -5  -3   -0.75    0.86
  17  -5  -3    3.72    0.79
  17  -5  -3    5.15    0.82
  15  -5  -3   17.44    1.30
  15  -5  -3   16.30    1.26
  13  -5  -3   12.44    1.01
  13  -5  -3   12.81    1.10
  11  -5  -3    5.99    0.73
  11  -5  -3    6.15    0.77
   9  -5  -3  143.46    5.61
   9  -5  -3  150.27    5.66
   7  -5  -3  429.56   15.57
   7  -5  -3  425.55   15.58
   5  -5  -3  142.36    5.48
  -5   5   3  144.78    5.47
   3  -5  -3   22.24    1.19
  -3   5   3   23.52    1.20
   1  -5  -3   17.02    0.98
  -1   5   3   17.34    1.00
  -1  -5  -3   47.23    2.02
   1   5   3   44.97    2.02
  -3  -5  -3   24.43    1.24
   3   5   3   21.95    1.25
  -5  -5  -3    4.17    0.55
  -7  -5  -3  113.18    4.35
   7   5   3  107.58    4.41
  -9  -5  -3  215.38    8.08
   9   5   3  213.79    8.18
 -11  -5  -3   22.60    1.39
  11   5   3   23.29    1.51
 -13  -5  -3   38.96    1.98
  13   5   3   38.62    2.21
 -15  -5  -3   21.67    1.51
  15   5   3   21.66    1.87
  17   5   3   17.78    2.11
  19   5   3   26.22    2.58
  21   5   3    0.75    1.74
  21   5   3   -1.17    2.66
  24  -6  -3    4.98    3.42
  22  -6  -3    1.32    2.64
  22  -6  -3    0.11    1.08
  20  -6  -3    0.83    2.32
  20  -6  -3   -0.80    0.88
  18  -6  -3    0.44    0.79
  18  -6  -3    0.55    1.89
  18  -6  -3    1.22    0.89
  16  -6  -3    2.02    1.70
  16  -6  -3    1.67    0.70
  16  -6  -3    0.68    0.76
  14  -6  -3    2.95    0.70
  14  -6  -3    2.80    1.49
  14  -6  -3    2.58    0.72
  12  -6  -3    0.80    1.18
  12  -6  -3    0.90    0.54
  12  -6  -3    1.83    0.60
  10  -6  -3    1.62    0.51
  10  -6  -3    1.77    0.55
  10  -6  -3    2.01    1.04
   8  -6  -3    0.72    0.45
   8  -6  -3    1.32    0.46
   8  -6  -3    0.66    0.84
   6  -6  -3    1.31    0.73
   6  -6  -3    0.92    0.45
  -6   6   3    0.82    0.41
   4  -6  -3    0.86    0.37
  -4   6   3    0.42    0.34
   2  -6  -3    0.89    0.37
  -2   6   3    0.39    0.37
   0  -6  -3    0.86    0.36
   0   6   3    1.05    0.40
  -2  -6  -3    0.77    0.38
   2   6   3    0.56    0.43
  -4  -6  -3    2.61    0.49
   4   6   3    2.77    0.56
  -6  -6  -3    2.22    0.49
   6   6   3    2.70    0.61
  -8  -6  -3    0.71    0.48
   8   6   3    0.21    0.52
 -10  -6  -3    0.21    0.58
  10   6   3   -1.25    0.53
 -12  -6  -3    0.26    0.66
  12   6   3   -0.23    0.71
  14   6   3    1.11    0.88
  16   6   3    4.62    1.24
  18   6   3    1.18    1.37
  20   6   3   -0.34    1.71
  22   6   3    1.24    2.06
  22   6   3   -1.51    3.18
  23  -7  -3    9.03    3.33
  21  -7  -3    2.40    2.64
  21  -7  -3   -0.51    1.09
  19  -7  -3   11.87    1.44
  19  -7  -3   10.86    2.47
  17  -7  -3   13.40    2.44
  17  -7  -3   14.10    1.53
  15  -7  -3   23.09    1.62
  15  -7  -3   22.00    2.90
  15  -7  -3   19.22    1.63
  13  -7  -3  103.97    4.20
  13  -7  -3  103.32    4.87
  13  -7  -3   95.97    4.17
  11  -7  -3   92.06    3.91
  11  -7  -3   95.01    3.92
  11  -7  -3   96.72    4.38
   9  -7  -3    3.90    0.66
   9  -7  -3    2.94    0.60
   9  -7  -3    4.21    1.07
   7  -7  -3   75.51    3.19
   7  -7  -3   77.63    3.45
  -7   7   3   72.97    3.16
   5  -7  -3    4.03    0.58
   5  -7  -3    5.46    0.92
  -5   7   3    4.92    0.68
   3  -7  -3  250.54    9.70
  -3   7   3  268.63    9.75
   1  -7  -3  224.36    8.58
  -1   7   3  230.90    8.62
  -1  -7  -3   50.25    2.33
   1   7   3   51.17    2.36
  -3  -7  -3   50.76    2.38
   3   7   3   52.70    2.45
  -5  -7  -3   72.27    3.11
   5   7   3   70.11    3.14
  -7  -7  -3    0.58    0.52
   7   7   3    1.20    0.63
  -9  -7  -3   35.13    1.91
   9   7   3   36.38    2.08
  11   7   3    5.99    1.02
  13   7   3  121.45    5.22
  15   7   3  106.27    4.87
  17   7   3    6.89    1.63
  19   7   3    0.71    1.61
  21   7   3   -0.33    2.07
  22  -8  -3   31.32    5.28
  20  -8  -3   -0.90    2.41
  20  -8  -3    1.44    1.22
  18  -8  -3    0.62    1.01
  18  -8  -3   -2.02    2.08
  16  -8  -3    3.88    1.92
  16  -8  -3    3.49    1.04
  14  -8  -3    0.31    0.81
  14  -8  -3    0.43    0.88
  14  -8  -3    3.56    1.62
  12  -8  -3   21.74    1.59
  12  -8  -3   21.44    1.62
  12  -8  -3   27.69    2.51
  10  -8  -3    2.35    0.69
  10  -8  -3    2.09    1.16
  10  -8  -3    2.62    0.70
   8  -8  -3  173.88    6.84
   8  -8  -3  160.47    6.56
  -8   8   3  170.24    6.56
   6  -8  -3  148.54    5.85
   6  -8  -3  134.54    5.65
  -6   8   3  148.25    5.69
   4  -8  -3    0.79    0.52
  -4   8   3    1.85    0.58
   2  -8  -3   12.83    1.18
  -2   8   3   14.59    1.17
   0  -8  -3    0.85    0.52
   0   8   3   -0.01    0.51
  -2  -8  -3   15.11    1.24
   2   8   3   16.66    1.25
  -4  -8  -3    1.17    0.60
   4   8   3    0.06    0.57
  -6  -8  -3    7.54    1.01
   6   8   3    8.76    1.15
   8   8   3  161.32    6.51
  10   8   3  104.75    4.58
  12   8   3    4.90    1.16
  14   8   3   42.84    2.84
  16   8   3   -0.04    1.43
  18   8   3   20.16    2.53
  20   8   3    6.16    2.31
  21  -9  -3   -1.98    1.46
  21  -9  -3   -1.78    2.88
  19  -9  -3    0.65    1.24
  19  -9  -3    1.48    2.53
  17  -9  -3   -0.16    1.11
  17  -9  -3    1.32    2.14
  15  -9  -3    3.41    1.08
  15  -9  -3    4.92    2.00
  13  -9  -3   -0.52    1.60
  13  -9  -3   -0.25    0.79
  11  -9  -3    2.40    0.79
  11  -9  -3    2.12    1.41
   9  -9  -3   -0.24    1.10
   9  -9  -3    0.28    0.65
   9  -9  -3   -0.01    0.74
  -9   9   3    0.36    0.63
   7  -9  -3    1.19    0.76
  -7   9   3    1.19    0.65
   5  -9  -3    0.57    0.74
  -5   9   3    0.50    0.55
   3  -9  -3    8.63    1.10
  -3   9   3    8.81    1.05
   1  -9  -3    2.39    0.79
  -1   9   3    1.39    0.62
  -1  -9  -3    0.34    0.64
   1   9   3    3.54    0.73
   3   9   3    2.80    0.76
   5   9   3    5.86    1.01
   7   9   3    2.19    0.91
   9   9   3    1.97    0.96
  11   9   3    1.26    1.11
  13   9   3   -0.12    1.09
  15   9   3    3.31    1.56
  17   9   3    3.39    1.82
  19   9   3    2.82    2.10
  18 -10  -3    3.65    1.46
  18 -10  -3    4.00    2.60
  16 -10  -3    4.44    1.32
  16 -10  -3    2.69    2.21
  14 -10  -3   26.33    2.18
  14 -10  -3   23.57    3.67
  12 -10  -3   60.42    4.05
  12 -10  -3   55.78    2.97
  10 -10  -3    3.36    1.43
  10 -10  -3    1.72    0.86
  -8  10   3   52.06    2.64
  -6  10   3   34.58    2.03
  -4  10   3   21.79    1.62
  -2  10   3   88.02    3.90
   0  10   3   31.28    2.01
   2  10   3   10.99    1.38
   4  10   3   23.73    1.85
   6  10   3    2.35    0.89
   8  10   3   39.71    2.51
  10  10   3   21.16    2.08
  12  10   3   13.22    1.81
  14  10   3   66.72    3.96
  16  10   3   23.49    3.11
  18  10   3    1.14    2.08
  17 -11  -3    9.51    2.97
  17 -11  -3    8.73    1.72
  15 -11  -3    9.16    2.68
  15 -11  -3    7.29    1.61
  13 -11  -3   67.39    3.60
  13 -11  -3   73.09    4.74
  11 -11  -3   78.62    3.79
  -9  11   3    3.74    0.98
  -7  11   3   18.81    1.73
  -5  11   3    4.87    0.94
  -3  11   3  138.66    5.77
  -1  11   3  103.64    4.57
   1  11   3   15.40    1.64
   3  11   3   32.90    2.29
   5  11   3   65.91    3.44
   7  11   3    0.48    1.06
   9  11   3    6.03    1.40
  11  11   3    9.64    1.68
  13  11   3   79.40    4.40
  15  11   3   57.14    4.11
  16 -12  -3    0.83    1.62
  14 -12  -3    4.67    1.46
  12 -12  -3   -0.86    1.22
  10 -12  -3    2.97    1.21
  -8  12   3    1.16    1.00
  -6  12   3    0.43    0.90
  -4  12   3   -0.03    0.85
  -2  12   3   -0.24    0.95
   0  12   3    2.28    1.01
   2  12   3    0.59    1.03
   4  12   3    4.15    1.28
   6  12   3    5.43    1.34
   8  12   3   -0.28    1.21
  10  12   3    0.58    1.36
  12  12   3    1.94    1.66
  14  12   3   -1.34    1.78
  13 -13  -3    1.03    1.61
  11 -13  -3    1.74    1.41
  -9  13   3   74.59    3.80
  -7  13   3  155.35    6.56
  -5  13   3   54.73    3.11
  -3  13   3   -0.76    1.07
  -1  13   3   -0.74    1.08
   1  13   3   14.24    1.91
   3  13   3   18.68    2.28
   5  13   3   16.86    2.12
   7  13   3   67.57    3.97
   9  13   3  109.07    5.37
  11  13   3   30.48    3.15
  10 -14  -3    0.29    1.57
  -8  14   3   45.57    2.99
  -6  14   3   41.45    2.88
  -4  14   3    3.45    1.24
  -2  14   3   12.76    1.77
   0  14   3    0.14    1.27
   2  14   3    2.72    1.29
   4  14   3    3.43    1.51
   6  14   3    1.52    1.50
   8  14   3   30.48    3.06
  -5  15   3    0.40    1.35
  -3  15   3   -0.89    1.37
  -1  15   3    3.70    1.56
   1  15   3    3.94    1.67
   3  15   3   -0.02    1.44
   3  15  -4  137.71    6.19
   1  15  -4   84.59    4.36
  -1  15  -4    5.03    1.51
  10  14  -4    7.86    1.79
   8  14  -4   11.93    1.81
   6  14  -4    0.39    1.38
   4  14  -4    5.83    1.45
   2  14  -4   20.02    2.17
   0  14  -4    0.76    1.14
  -2  14  -4    6.70    1.37
  -4  14  -4   13.36    1.58
  -6  14  -4    7.99    1.36
  -8  14  -4    1.54    1.38
  13  13  -4    4.56    1.72
  11  13  -4    3.17    1.40
   9  13  -4    8.81    1.58
   7  13  -4   39.72    2.81
   5  13  -4    5.95    1.33
   3  13  -4    2.76    1.06
   1  13  -4    2.52    1.07
  -1  13  -4   33.89    2.32
  -3  13  -4   19.25    1.91
  -5  13  -4    1.56    1.02
  -7  13  -4    5.38    1.12
  -9  13  -4   20.86    2.09
  16  12  -4    1.00    1.68
  14  12  -4    4.17    1.56
  12  12  -4    1.88    1.32
  10  12  -4    4.40    1.32
   8  12  -4   59.71    3.27
   6  12  -4   11.33    1.46
   4  12  -4   44.52    2.60
   2  12  -4   77.83    3.68
   0  12  -4    1.13    0.84
  -2  12  -4   48.43    2.63
  -4  12  -4   11.24    1.49
  -6  12  -4    0.09    0.77
  -8  12  -4    9.87    1.21
 -10  12  -4    4.70    1.08
  17  11  -4   17.09    2.29
  15  11  -4    9.27    1.74
  13  11  -4    5.28    1.45
  11  11  -4   -0.17    0.98
   9  11  -4    1.49    0.99
   7  11  -4   -0.62    0.81
   5  11  -4   25.40    1.82
   3  11  -4   91.20    4.06
   1  11  -4   43.90    2.97
   1  11  -4   55.34    2.64
  -1  11  -4    4.51    0.93
  -3  11  -4    0.83    0.68
  -5  11  -4    0.42    0.67
   5 -11   4   -0.91    0.97
  -7  11  -4    3.49    0.79
   7 -11   4    3.02    1.02
  -9  11  -4    6.30    1.02
  11 -11   4   15.56    1.61
  20  10  -4    4.66    1.92
  18  10  -4    7.66    1.88
  16  10  -4    0.56    1.31
  14  10  -4    2.56    1.23
  12  10  -4    6.37    1.28
  10  10  -4    1.82    0.92
   8  10  -4    7.46    1.14
   6  10  -4    3.29    0.85
   4  10  -4   32.08    1.97
   2  10  -4   60.88    2.86
   0  10  -4    1.82    0.67
   0  10  -4    0.66    1.01
   0 -10   4    1.52    0.85
  -2  10  -4   16.77    1.30
  -2  10  -4   13.58    2.03
   2 -10   4   14.32    1.46
  -4  10  -4    1.13    0.62
   4 -10   4    1.64    0.75
  -6  10  -4    8.88    1.10
   6 -10   4   11.25    1.24
  -8  10  -4    1.66    0.65
   8 -10   4    1.70    0.77
  10 -10   4    3.00    0.89
  10 -10   4    4.54    0.83
  12 -10   4    7.55    1.00
  21   9  -4    2.88    1.89
  19   9  -4    9.52    1.91
  17   9  -4   -1.38    1.24
  15   9  -4   43.54    2.77
  13   9  -4   33.17    2.30
  11   9  -4   24.32    1.82
   9   9  -4  153.28    6.23
   7   9  -4  268.20   10.24
   5   9  -4   26.87    1.64
   3   9  -4   35.30    1.84
  -3  -9   4   31.38    1.98
   1   9  -4    0.85    0.55
  -1  -9   4    0.88    0.67
  -1   9  -4  125.89    5.52
  -1   9  -4  136.49    5.23
   1  -9   4  132.78    5.27
  -3   9  -4  181.56    6.76
  -3   9  -4  166.83    7.14
   3  -9   4  178.92    6.83
  -5   9  -4   70.78    3.85
  -5   9  -4   74.24    3.12
   5  -9   4   74.25    3.15
  -7   9  -4   63.84    2.74
   7  -9   4   63.49    2.83
  -9   9  -4   93.97    3.72
   9  -9   4   88.87    3.79
  11  -9   4   12.49    1.24
  11  -9   4   11.91    1.18
  13  -9   4   16.99    1.40
  22   8  -4    2.83    1.94
  20   8  -4    2.30    1.56
  18   8  -4    3.62    1.42
  16   8  -4    2.92    1.17
  14   8  -4    6.99    1.20
  12   8  -4   11.86    1.50
  10   8  -4   25.04    1.68
   8   8  -4   65.06    3.01
   6   8  -4   27.76    1.60
  -6  -8   4   24.62    1.68
   4   8  -4    2.20    0.59
  -4  -8   4    3.45    0.69
   2   8  -4   12.05    1.02
  -2  -8   4   11.12    1.06
   0   8  -4    0.53    0.45
   0  -8   4    0.60    0.50
  -2   8  -4   35.33    2.15
  -2   8  -4   36.71    1.76
   2  -8   4   35.58    1.84
  -4   8  -4   28.38    1.47
  -4   8  -4   26.70    2.07
   4  -8   4   29.24    1.52
  -6   8  -4   13.08    2.13
  -6   8  -4   17.51    1.08
   6  -8   4   15.90    1.13
  -8   8  -4   11.95    0.94
   8  -8   4   10.17    1.02
  10  -8   4    2.57    0.56
  10  -8   4    1.20    0.59
  12  -8   4    3.61    0.72
  12  -8   4    5.21    0.74
  14  -8   4    6.76    0.81
  23   7  -4    0.70    1.84
  21   7  -4    3.04    1.59
  19   7  -4   29.97    2.42
  17   7  -4   23.91    2.15
  15   7  -4    0.94    0.85
  13   7  -4    7.31    1.14
  11   7  -4   14.63    1.28
   9   7  -4    1.44    0.61
  -9  -7   4    0.23    0.61
   7   7  -4   10.34    0.97
  -7  -7   4    8.08    1.04
   5   7  -4   20.19    1.28
  -5  -7   4   18.68    1.24
   3   7  -4  114.42    4.60
  -3  -7   4  118.12    4.64
   1   7  -4   51.93    2.31
  -1  -7   4   53.79    2.37
  -1   7  -4    5.74    0.66
  -1   7  -4    5.20    0.88
   1  -7   4    5.47    0.71
  -3   7  -4    0.64    0.68
  -3   7  -4    0.24    0.35
   3  -7   4    1.07    0.43
  -5   7  -4   13.58    1.53
  -5   7  -4   13.23    0.91
   5  -7   4   15.24    0.99
  -7   7  -4    1.30    1.19
  -7   7  -4    2.49    0.46
   7  -7   4    2.17    0.52
   9  -7   4    0.19    0.39
   9  -7   4    1.11    0.46
  11  -7   4    7.36    0.83
  11  -7   4    6.91    0.72
  13  -7   4   56.81    2.42
  13  -7   4   59.02    2.41
  15  -7   4   23.80    3.55
  15  -7   4   18.66    1.16
  17  -7   4    4.28    2.40
  19  -7   4    1.88    2.77
  24   6  -4   14.16    2.24
  22   6  -4    1.54    1.57
  20   6  -4   53.80    3.28
  18   6  -4  103.52    4.67
  16   6  -4   20.91    1.78
  14   6  -4    4.93    0.94
  12   6  -4   37.03    1.92
 -12  -6   4   30.00    1.87
  10   6  -4    2.50    0.64
 -10  -6   4    2.67    0.62
   8   6  -4   52.24    2.38
  -8  -6   4   51.62    2.36
   6   6  -4    1.15    0.44
  -6  -6   4    0.43    0.43
   4   6  -4  414.65   14.94
  -4  -6   4  402.36   14.95
   2   6  -4  650.62   23.31
  -2  -6   4  639.93   23.34
   0   6  -4   54.55    2.32
   0  -6   4   56.71    2.38
  -2   6  -4   29.95    1.39
  -2   6  -4   27.22    1.71
   2  -6   4   30.99    1.43
  -4   6  -4    6.70    0.61
  -4   6  -4    6.89    1.07
   4  -6   4    7.08    0.63
  -6   6  -4   44.55    2.49
  -6   6  -4   45.83    1.90
   6  -6   4   45.87    1.95
   8  -6   4    1.94    0.40
   8  -6   4    1.74    0.40
  10  -6   4    5.02    0.54
  10  -6   4    4.73    0.54
  12  -6   4  126.89    5.79
  12  -6   4  115.10    4.45
  12  -6   4  114.93    4.42
  14  -6   4  224.52    9.63
  16  -6   4   21.75    3.48
  18  -6   4   25.16    3.46
  20  -6   4    2.79    2.65
  23   5  -4   10.04    1.83
  21   5  -4    1.46    1.22
  19   5  -4    7.00    1.31
  17   5  -4    1.23    0.87
  15   5  -4    2.11    0.75
  13   5  -4    1.28    0.61
 -13  -5   4    1.95    0.61
  11   5  -4   15.83    1.16
 -11  -5   4   16.65    1.20
   9   5  -4   68.01    2.90
  -9  -5   4   67.06    2.88
   7   5  -4   87.44    3.56
  -7  -5   4   88.36    3.56
   5   5  -4    2.09    0.42
  -5  -5   4    2.84    0.50
   3   5  -4   45.23    1.98
  -3  -5   4   46.76    2.01
   1   5  -4   11.38    0.73
  -1  -5   4   10.71    0.75
  -1   5  -4   52.82    2.19
   1  -5   4   55.26    2.22
  -3   5  -4   70.32    3.22
  -3   5  -4   72.59    2.84
   3  -5   4   76.85    2.88
  -5   5  -4   19.04    1.47
  -5   5  -4   21.11    0.95
   5  -5   4   19.52    0.96
  -7   5  -4   14.40    0.70
  -7   5  -4   12.95    1.53
   7  -5   4   12.01    0.73
   9  -5   4   11.50    0.67
   9  -5   4   12.54    0.69
   9  -5   4   13.60    1.72
  11  -5   4    1.01    0.28
  11  -5   4    1.52    1.15
  13  -5   4   19.43    2.69
  15  -5   4    4.94    1.85
  17  -5   4   11.12    2.51
  19  -5   4   24.18    3.52
  21  -5   4   -0.56    2.77
  24   4  -4   16.09    2.13
  22   4  -4    5.94    1.47
  20   4  -4    2.85    1.08
  18   4  -4    6.48    1.15
  16   4  -4    5.95    0.96
  14   4  -4   23.15    1.51
 -14  -4   4   22.99    1.46
  12   4  -4    2.14    0.57
 -12  -4   4    0.67    0.46
  10   4  -4   19.94    1.24
 -10  -4   4   21.85    1.22
   8   4  -4  129.49    5.03
  -8  -4   4  130.04    5.02
   6   4  -4  128.99    5.02
  -6  -4   4  133.94    5.04
   4   4  -4    0.47    0.26
  -4  -4   4    0.18    0.24
   2   4  -4    2.99    0.39
  -2  -4   4    2.35    0.36
   0   4  -4   60.78    2.38
   0  -4   4   60.34    2.39
  -2   4  -4  193.20    7.00
   2  -4   4  190.51    7.02
  -4   4  -4   45.66    1.72
  -4   4  -4   42.15    2.15
   4  -4   4   43.82    1.73
  -6   4  -4    8.63    1.18
   6  -4   4    9.21    0.50
   8  -4   4   34.49    2.20
  10  -4   4   25.46    2.17
  12  -4   4    3.52    1.34
  14  -4   4   16.33    2.64
  16  -4   4    2.70    1.74
  18  -4   4   23.04    3.65
  20  -4   4    7.53    2.58
  22  -4   4    3.01    2.89
  25   3  -4   11.03    2.06
  23   3  -4   32.58    2.62
  21   3  -4    8.66    1.39
  19   3  -4   94.73    4.28
  17   3  -4   49.52    2.53
  15   3  -4    2.55    0.66
 -15  -3   4    1.59    0.61
  13   3  -4    6.59    0.82
 -13  -3   4    5.10    0.67
  11   3  -4   16.03    1.09
 -11  -3   4   15.42    1.02
   9   3  -4   45.65    2.09
  -9  -3   4   49.78    2.10
   7   3  -4  231.75    8.66
  -7  -3   4  236.87    8.66
   5   3  -4   66.60    2.65
   3   3  -4  761.59   27.39
  -3  -3   4  767.04   27.41
  -1   3  -4   27.18    1.13
   1  -3   4   27.36    1.13
  -3   3  -4   66.17    2.85
  -3   3  -4   66.26    2.47
   3  -3   4   66.92    2.48
  -5   3  -4    1.55    0.64
  -7   3  -4    4.95    0.92
   7  -3   4    5.03    0.93
   9  -3   4    5.63    1.12
  11  -3   4   16.00    1.92
  13  -3   4  211.80    8.82
  15  -3   4   73.18    4.40
  17  -3   4   16.39    2.66
  19  -3   4   28.53    4.29
  21  -3   4    0.85    2.43
  23  -3   4    6.44    3.25
  26   2  -4   -0.22    1.60
  24   2  -4    6.15    1.55
  22   2  -4    1.12    1.17
  20   2  -4   22.45    1.89
  18   2  -4   53.13    2.68
  16   2  -4   17.86    1.34
 -16  -2   4   18.09    1.31
  14   2  -4    5.06    0.74
 -14  -2   4    4.67    0.66
  12   2  -4   31.58    1.61
 -12  -2   4   31.76    1.55
  10   2  -4    9.09    0.75
 -10  -2   4   10.38    0.77
   8   2  -4    1.32    0.34
  -8  -2   4    0.85    0.30
   6   2  -4    5.85    0.51
  -6  -2   4    6.58    0.52
   4   2  -4  167.16    6.21
  -4  -2   4  169.87    6.22
   2   2  -4  222.27    8.25
  -2  -2   4  232.50    8.27
   0   2  -4   87.80    3.29
   0  -2   4   90.78    3.31
  -4   2  -4    0.27    0.40
  -6   2  -4   15.05    1.28
   6  -2   4   12.14    1.19
   8  -2   4    5.47    1.02
  10  -2   4   10.20    1.46
  12  -2   4   74.15    3.86
  14  -2   4   69.68    2.89
  14  -2   4   80.92    4.21
  16  -2   4    4.33    0.63
  16  -2   4    5.83    1.90
  18  -2   4    4.85    2.14
  18  -2   4    6.36    0.90
  18  -2   4    5.35    0.81
  20  -2   4    2.54    2.43
  22  -2   4    1.15    2.97
  25   1  -4    8.71    1.77
  23   1  -4   23.18    2.25
  21   1  -4   -0.71    0.93
  19   1  -4    7.85    1.13
  17   1  -4    1.09    0.63
 -17  -1   4    1.23    0.59
  15   1  -4   19.33    1.28
 -15  -1   4   20.27    1.23
  13   1  -4    1.31    0.49
 -13  -1   4    0.54    0.40
  11   1  -4    0.63    0.38
 -11  -1   4    0.42    0.29
   9   1  -4   25.73    1.27
  -9  -1   4   25.04    1.25
   7   1  -4   62.58    2.52
  -7  -1   4   62.98    2.51
   5   1  -4    0.10    0.19
  -5  -1   4    0.21    0.19
   3   1  -4  138.93    5.06
  -3  -1   4  135.40    5.06
   1   1  -4   16.40    0.71
  -1  -1   4   15.45    0.70
  -1   1  -4   34.24    1.30
   1  -1   4   34.51    1.31
  -3   1  -4    1.36    0.40
  -5   1  -4   -0.12    0.49
   5  -1   4    0.11    0.45
   7  -1   4    5.51    0.88
  -9   1  -4   15.53    0.66
   9  -1   4   17.53    1.58
 -11   1  -4    0.35    0.16
  11  -1   4    0.52    0.28
  11  -1   4    0.47    0.90
 -13   1  -4   28.69    1.21
  13  -1   4   33.47    2.58
  13  -1   4   27.44    1.37
 -15   1  -4   13.38    0.74
  15  -1   4   12.79    2.01
  15  -1   4   12.22    1.08
 -17   1  -4   15.90    0.87
  17  -1   4   15.90    2.40
  17  -1   4   12.37    1.33
  19  -1   4   20.91    3.11
  19  -1   4   21.32    1.71
  21  -1   4   -1.30    2.48
  23  -1   4    2.10    3.14
  26   0  -4    7.91    1.79
  24   0  -4   96.54    4.59
  22   0  -4   60.22    3.18
  20   0  -4    0.77    0.84
  18   0  -4   13.00    1.32
 -18   0   4   11.91    1.18
  16   0  -4   39.67    2.03
 -16   0   4   40.20    1.96
  14   0  -4   83.40    3.47
 -14   0   4   84.50    3.41
  12   0  -4   47.08    2.12
 -12   0   4   47.88    2.08
  10   0  -4  286.96   10.73
 -10   0   4  297.20   10.72
   8   0  -4  554.54   20.23
  -8   0   4  567.40   20.23
   6   0  -4  304.37   11.13
  -6   0   4  307.97   11.12
   4   0  -4   85.86    3.25
  -4   0   4   86.17    3.26
   2   0  -4  172.50    6.41
  -2   0   4  179.90    6.42
   0   0  -4  153.48    5.61
   0   0   4  155.81    5.61
  -4   0  -4   95.52    3.47
  -4   0  -4   96.40    3.76
   4   0   4   93.70    3.47
  -6   0  -4   95.33    3.51
   6   0   4   94.58    3.96
   6   0   4   99.00    3.55
  -8   0  -4  297.05   10.66
   8   0   4  291.45   11.19
   8   0   4  301.48   10.71
 -10   0  -4  157.30    5.81
  10   0   4  157.88    6.52
  10   0   4  163.17    5.90
 -12   0  -4    1.78    0.30
  12   0   4    1.12    1.12
  12   0   4    0.59    0.46
 -14   0  -4   30.23    1.30
  14   0   4   27.77    1.54
  14   0   4   30.81    2.78
 -16   0  -4   22.63    1.14
  16   0   4   21.01    1.47
  16   0   4   25.25    2.89
 -18   0  -4  169.09    5.94
  18   0   4  154.48    6.19
  18   0   4  148.89    7.49
  20   0   4   57.10    4.97
  20   0   4   58.88    2.93
  22   0   4    2.77    2.85
  25  -1  -4   10.60    1.76
  23  -1  -4   23.49    2.16
  21  -1  -4   -0.66    0.85
  19  -1  -4    8.44    1.10
 -19   1   4    6.62    0.94
  17  -1  -4    1.79    0.63
 -17   1   4    0.11    0.56
  15  -1  -4   20.03    1.28
 -15   1   4   20.17    1.22
  13  -1  -4    0.61    0.43
 -13   1   4    1.46    0.43
  11  -1  -4    0.51    0.33
 -11   1   4    1.11    0.33
   9  -1  -4   25.02    1.28
  -9   1   4   28.51    1.29
   7  -1  -4   60.00    2.54
  -7   1   4   68.69    2.57
   5  -1  -4    0.73    0.23
  -5   1   4   -0.04    0.16
   3  -1  -4  134.56    4.93
  -3   1   4  132.48    4.93
   1  -1  -4   16.35    0.76
   1  -1  -4   16.67    0.75
  -1  -1  -4   33.40    1.30
   1   1   4   31.13    1.30
  -3  -1  -4    1.27    0.34
  -3  -1  -4    1.14    0.19
   3   1   4    1.16    0.20
  -5  -1  -4    0.44    0.17
   5   1   4    0.33    0.21
   5   1   4    0.47    0.45
  -7  -1  -4    6.10    0.45
   7   1   4    7.14    0.96
   7   1   4    6.49    0.53
  -9  -1  -4   16.91    0.84
   9   1   4   18.49    1.65
   9   1   4   18.22    0.99
 -11  -1  -4    0.34    0.27
  11   1   4    1.74    0.98
  11   1   4    0.26    0.41
 -13  -1  -4   30.00    1.37
  13   1   4   27.62    2.58
  13   1   4   31.20    1.60
 -15  -1  -4   11.66    0.84
  15   1   4    9.72    1.16
  15   1   4   14.23    2.05
 -17  -1  -4   17.21    1.10
  17   1   4   16.43    1.53
  17   1   4   20.64    3.26
  19   1   4   24.16    1.95
  19   1   4   26.50    3.96
  21   1   4   -2.80    2.61
  23   1   4   -4.99    2.93
  26  -2  -4   -0.21    1.53
  24  -2  -4    3.67    1.32
  22  -2  -4    2.06    1.01
  20  -2  -4   25.26    1.88
  18  -2  -4   54.74    2.55
 -18   2   4   48.93    2.40
  16  -2  -4   16.62    1.29
 -16   2   4   18.36    1.17
  14  -2  -4    5.10    0.70
 -14   2   4    4.52    0.60
  12  -2  -4   29.28    1.49
 -12   2   4   30.75    1.45
  10  -2  -4    9.74    0.75
 -10   2   4    9.25    0.69
   8  -2  -4    0.77    0.31
  -8   2   4    0.52    0.28
   6  -2  -4    5.38    0.48
  -6   2   4    3.62    0.42
   4  -2  -4  160.83    6.12
   4  -2  -4  171.35    6.16
   2  -2  -4  229.07    8.39
   2  -2  -4  229.15    8.38
  -2   2   4  231.46    8.40
   0  -2  -4   89.06    3.49
   0   2   4   95.50    3.50
  -2  -2  -4    2.30    0.31
   2   2   4    1.48    0.27
  -4  -2  -4    0.36    0.21
   4   2   4    0.55    0.26
  -6  -2  -4   12.14    0.70
   6   2   4   12.53    1.09
   6   2   4   12.15    0.77
  -8  -2  -4    4.95    0.54
   8   2   4    5.20    0.60
   8   2   4    5.45    0.96
 -10  -2  -4   10.98    0.74
  10   2   4   11.96    1.48
  10   2   4    9.40    0.87
 -12  -2  -4   76.34    2.96
  12   2   4   75.05    3.13
  12   2   4   71.44    3.78
 -14  -2  -4   75.86    3.05
  14   2   4   74.96    4.15
  14   2   4   77.03    3.28
 -16  -2  -4    5.70    0.67
  16   2   4    3.94    1.79
  16   2   4    6.41    1.00
 -18  -2  -4    7.17    0.89
  18   2   4    2.10    1.94
  18   2   4    7.40    1.18
  20   2   4    3.97    2.59
  20   2   4    0.35    1.19
  22   2   4    3.36    3.07
  25  -3  -4   12.67    1.76
  23  -3  -4   30.87    2.40
  21  -3  -4   13.47    1.63
  19  -3  -4   95.10    3.85
 -19   3   4   78.90    3.63
  17  -3  -4   57.42    2.64
 -17   3   4   56.16    2.55
  15  -3  -4    2.34    0.57
 -15   3   4    1.53    0.49
  13  -3  -4    5.76    0.78
 -13   3   4    6.25    0.67
  11  -3  -4   13.15    0.92
 -11   3   4   14.92    0.91
   9  -3  -4   48.93    2.10
  -9   3   4   48.82    2.07
   7  -3  -4  252.64    9.17
   7  -3  -4  243.68    9.13
   5  -3  -4   67.29    2.65
   5  -3  -4   64.48    2.62
   3  -3  -4  827.72   28.93
  -3   3   4  783.71   28.91
   1  -3  -4  362.27   13.04
  -1   3   4  356.00   13.04
  -1  -3  -4   28.41    1.25
   1   3   4   26.86    1.26
  -3  -3  -4   69.09    2.70
   3   3   4   67.28    2.72
  -5  -3  -4    1.91    0.35
   5   3   4    1.75    0.38
  -7  -3  -4    4.20    0.54
   7   3   4    5.35    0.64
  -9  -3  -4    5.15    0.63
   9   3   4    3.98    0.58
   9   3   4    3.73    1.10
 -11  -3  -4   20.09    1.12
  11   3   4   16.90    1.99
  11   3   4   18.56    1.26
 -13  -3  -4  211.08    7.87
  13   3   4  221.51    8.11
  13   3   4  200.99    8.56
 -15  -3  -4   80.15    3.20
  15   3   4   80.13    3.52
  15   3   4   70.70    4.28
 -17  -3  -4   15.64    1.23
  17   3   4   15.29    1.79
  17   3   4   15.61    2.65
  19   3   4   25.15    3.31
  19   3   4   32.71    2.37
  21   3   4   -0.01    2.65
  21   3   4   -3.42    1.36
  23   3   4    6.16    3.60
  24  -4  -4   17.94    2.35
  22  -4  -4    4.80    1.16
  20  -4  -4    2.52    0.97
  18  -4  -4    5.93    1.04
  18  -4  -4    8.62    1.06
  16  -4  -4    6.39    0.87
  16  -4  -4    7.37    0.93
  14  -4  -4   24.09    1.46
  14  -4  -4   23.01    1.40
  12  -4  -4    1.42    0.49
  12  -4  -4    1.50    0.50
  10  -4  -4   21.42    1.24
  10  -4  -4   21.76    1.21
   8  -4  -4  130.60    4.99
   8  -4  -4  129.65    5.02
   6  -4  -4  133.93    5.03
   6  -4  -4  128.18    4.99
   4  -4  -4    0.52    0.30
  -4   4   4   -0.17    0.23
   2  -4  -4    3.66    0.47
  -2   4   4    4.75    0.51
   0  -4  -4   62.69    2.53
   0   4   4   60.51    2.53
  -2  -4  -4  197.65    7.11
   2   4   4  183.28    7.11
  -4  -4  -4   46.23    1.99
   4   4   4   45.48    2.02
  -6  -4  -4    9.84    0.78
   6   4   4    9.01    0.82
  -8  -4  -4   37.83    1.72
   8   4   4   36.28    1.81
 -10  -4  -4   26.02    1.40
  10   4   4   25.89    1.52
 -12  -4  -4    2.94    0.60
  12   4   4    4.13    0.83
 -14  -4  -4   14.78    1.14
  14   4   4   16.35    1.49
  14   4   4   11.38    2.00
 -16  -4  -4    1.51    0.71
  16   4   4    2.20    0.98
  16   4   4    0.96    1.78
 -18  -4  -4   22.55    1.66
  18   4   4   23.20    3.02
  18   4   4   27.93    2.31
  20   4   4    8.68    1.71
  20   4   4   11.99    2.76
  22   4   4    0.58    2.08
  22   4   4   -2.90    3.15
  23  -5  -4   10.41    1.52
  21  -5  -4   -0.11    1.03
  19  -5  -4    7.28    1.15
  17  -5  -4    1.65    0.86
  17  -5  -4    0.83    0.71
  15  -5  -4    2.26    0.64
  15  -5  -4    1.69    0.66
  13  -5  -4    1.36    0.56
  13  -5  -4    0.79    0.53
  11  -5  -4   16.95    1.16
  11  -5  -4   16.88    1.12
   9  -5  -4   60.80    2.70
   9  -5  -4   67.18    2.73
   7  -5  -4   92.48    3.67
   7  -5  -4   89.41    3.63
   5  -5  -4    2.61    0.46
  -5   5   4    2.09    0.44
   3  -5  -4   45.35    1.94
  -3   5   4   41.06    1.91
   1  -5  -4   11.56    0.81
  -1   5   4   12.22    0.85
  -1  -5  -4   56.32    2.37
   1   5   4   54.62    2.39
  -3  -5  -4   77.60    3.12
   3   5   4   75.34    3.16
  -5  -5  -4   20.93    1.19
   5   5   4   20.51    1.26
  -7  -5  -4   12.19    0.95
   7   5   4   13.56    1.10
  -9  -5  -4   13.14    1.02
   9   5   4   14.99    1.20
 -11  -5  -4    1.40    0.56
  11   5   4    0.51    0.65
 -13  -5  -4   15.48    1.30
  13   5   4   17.88    1.54
 -15  -5  -4    3.11    0.77
  15   5   4    5.27    1.06
  17   5   4   13.27    1.66
  17   5   4   10.20    2.33
  19   5   4   21.68    2.52
  19   5   4   17.89    3.08
  21   5   4    1.82    1.76
  21   5   4    2.00    2.87
  24  -6  -4   16.31    1.89
  24  -6  -4   12.57    3.64
  22  -6  -4    1.85    2.80
  22  -6  -4    1.24    1.22
  20  -6  -4   49.41    4.40
  20  -6  -4   48.05    2.75
  18  -6  -4  106.33    4.55
  16  -6  -4   17.40    1.51
  16  -6  -4   17.79    1.51
  14  -6  -4    4.30    0.85
  14  -6  -4    5.29    0.84
  12  -6  -4   40.19    2.00
  12  -6  -4   37.97    1.98
  10  -6  -4    3.23    0.61
  10  -6  -4    2.95    0.59
   8  -6  -4   50.99    2.31
   8  -6  -4   49.98    2.28
   6  -6  -4    1.75    0.75
   6  -6  -4    1.24    0.45
  -6   6   4    1.23    0.43
   4  -6  -4  410.13   14.80
  -4   6   4  396.30   14.77
   2  -6  -4  643.55   23.33
  -2   6   4  643.72   23.35
   0  -6  -4   57.74    2.47
   0   6   4   55.14    2.50
  -2  -6  -4   30.21    1.54
   2   6   4   28.70    1.56
  -4  -6  -4    7.82    0.79
   4   6   4    7.26    0.86
  -6  -6  -4   48.23    2.19
   6   6   4   46.41    2.27
  -8  -6  -4    1.90    0.54
   8   6   4    3.51    0.69
 -10  -6  -4    5.29    0.78
  10   6   4    4.28    0.80
 -12  -6  -4  123.30    5.18
  12   6   4  135.23    5.41
  14   6   4  223.13    8.80
  16   6   4   20.91    2.17
  18   6   4   14.64    2.74
  20   6   4    2.16    2.82
  20   6   4    5.63    2.01
  23  -7  -4    0.64    1.40
  23  -7  -4    2.57    2.89
  21  -7  -4    5.28    1.30
  21  -7  -4    1.93    2.57
  19  -7  -4   29.08    2.18
  19  -7  -4   26.39    3.27
  17  -7  -4   21.11    1.81
  17  -7  -4   22.20    3.34
  15  -7  -4    1.30    0.82
  15  -7  -4   -0.13    0.72
  15  -7  -4    1.87    1.68
  13  -7  -4    7.85    1.01
  13  -7  -4    7.97    1.70
  13  -7  -4    6.56    0.99
  11  -7  -4    9.36    1.18
  11  -7  -4   12.69    1.99
  11  -7  -4   13.34    1.14
   9  -7  -4    1.19    0.57
   9  -7  -4    0.47    0.93
   9  -7  -4    0.42    0.51
   7  -7  -4   11.28    1.44
   7  -7  -4    8.81    0.96
  -7   7   4   10.83    0.99
   5  -7  -4   18.58    1.22
  -5   7   4   18.86    1.24
   3  -7  -4  114.36    4.49
  -3   7   4  108.42    4.48
   1  -7  -4   52.99    2.37
  -1   7   4   50.50    2.38
  -1  -7  -4    5.43    0.70
   1   7   4    5.63    0.77
  -3  -7  -4    1.01    0.48
   3   7   4    1.00    0.53
  -5  -7  -4   15.10    1.16
   5   7   4   13.93    1.21
  -7  -7  -4    1.37    0.62
   7   7   4    3.10    0.81
  -9  -7  -4   -0.22    0.64
   9   7   4   -0.31    0.67
  11   7   4    8.32    1.19
  13   7   4   65.55    3.39
  15   7   4   27.86    2.53
  17   7   4    4.94    1.68
  19   7   4    2.73    1.94
  22  -8  -4    4.42    1.52
  22  -8  -4    7.21    3.13
  20  -8  -4   -1.70    2.43
  20  -8  -4   -0.08    1.19
  18  -8  -4    3.83    1.15
  18  -8  -4    1.68    2.20
  16  -8  -4    0.61    0.95
  16  -8  -4    1.52    1.80
  14  -8  -4   10.38    1.92
  14  -8  -4    5.38    1.08
  12  -8  -4   10.05    1.27
  12  -8  -4   15.14    2.32
  10  -8  -4   19.51    1.65
  10  -8  -4   26.00    2.23
  10  -8  -4   26.46    1.60
   8  -8  -4   68.77    3.27
   8  -8  -4   57.23    2.92
   8  -8  -4   66.24    2.93
  -8   8   4   64.93    2.93
   6  -8  -4   24.60    1.56
  -6   8   4   26.94    1.59
   4  -8  -4    3.05    0.70
  -4   8   4    1.83    0.58
   2  -8  -4   12.31    1.11
  -2   8   4   12.74    1.12
   0  -8  -4    0.19    0.57
   0   8   4    0.17    0.50
  -2  -8  -4   36.43    1.98
   2   8   4   35.17    1.96
  -4  -8  -4   24.72    1.66
   4   8   4   29.98    1.75
   6   8   4   17.55    1.46
   8   8   4   12.35    1.48
  10   8   4    2.18    0.96
  12   8   4    1.39    1.13
  14   8   4    7.22    1.50
  16   8   4    0.30    1.55
  18   8   4   17.63    2.46
  21  -9  -4    1.85    1.55
  21  -9  -4    6.21    3.02
  19  -9  -4    8.46    1.55
  19  -9  -4    9.63    2.70
  17  -9  -4   -1.58    2.05
  17  -9  -4   -1.95    1.09
  15  -9  -4   38.05    2.53
  15  -9  -4   42.68    3.84
  13  -9  -4   32.32    2.15
  13  -9  -4   31.70    3.24
  11  -9  -4   24.41    1.76
  11  -9  -4   22.89    2.60
   9  -9  -4  158.18    6.52
   9  -9  -4  149.47    6.15
   7  -9  -4  269.86   10.41
  -7   9   4  272.40   10.29
  -5   9   4   28.13    1.70
  -3   9   4   33.53    1.95
  -1   9   4    1.25    0.66
   1   9   4  140.57    5.74
   3   9   4  180.23    7.18
   5   9   4   79.90    3.70
   7   9   4   67.53    3.38
   9   9   4   96.07    4.41
  11   9   4   16.31    1.88
  13   9   4   15.99    2.03
  15   9   4    3.17    1.57
  17   9   4   61.66    4.29
  18 -10  -4    7.87    1.66
  18 -10  -4    6.08    2.66
  16 -10  -4   -0.18    2.09
  16 -10  -4    0.67    1.16
  14 -10  -4    2.74    2.04
  14 -10  -4    2.72    1.10
  12 -10  -4    7.31    1.96
  12 -10  -4    5.18    1.17
  10 -10  -4    1.31    1.48
  10 -10  -4    1.13    0.91
  -8  10   4    8.17    1.10
  -6  10   4    3.53    0.84
  -4  10   4   34.63    2.04
  -2  10   4   56.17    2.83
   0  10   4    1.65    0.78
   2  10   4   11.44    1.35
   4  10   4    2.51    0.95
   6  10   4    9.99    1.36
   8  10   4    1.14    1.09
  10  10   4    4.22    1.30
  12  10   4    8.78    1.70
  14  10   4   16.94    2.28
  16  10   4    3.35    2.00
  17 -11  -4   14.13    1.92
  17 -11  -4   13.94    3.15
  15 -11  -4   10.81    1.75
  15 -11  -4   12.08    2.77
  13 -11  -4    5.34    1.33
  13 -11  -4   10.57    2.41
  11 -11  -4   -0.16    1.03
  -9  11   4    1.69    0.87
  -7  11   4    1.00    0.82
  -5  11   4   24.38    1.86
  -3  11   4   85.69    3.95
  -1  11   4   52.26    2.83
   1  11   4    4.93    1.12
   3  11   4   -0.84    0.86
   5  11   4    0.75    0.98
   7  11   4    5.98    1.33
   9  11   4    3.24    1.36
  11  11   4   18.04    2.43
  13  11   4   34.92    3.27
  15  11   4   12.26    2.39
  16 -12  -4    0.64    1.70
  14 -12  -4   -0.12    1.30
  12 -12  -4    2.78    1.33
  10 -12  -4    6.29    1.37
  -8  12   4   54.95    3.02
  -6  12   4   15.54    1.79
  -4  12   4   46.41    2.71
  -2  12   4   78.43    3.83
   0  12   4    0.93    0.93
   2  12   4   45.95    2.84
   4  12   4   13.57    1.71
   6  12   4    1.29    1.27
   8  12   4    7.06    1.64
  10  12   4    5.27    1.72
  12  12   4   19.76    2.45
  13 -13  -4    3.64    1.67
  11 -13  -4    0.94    1.47
  -9  13   4    9.21    1.53
  -7  13   4   36.91    2.62
  -5  13   4    7.95    1.41
  -3  13   4    3.64    1.15
  -1  13   4    2.36    1.17
   1  13   4   30.29    2.43
   3  13   4   18.49    2.12
   5  13   4   -0.87    1.38
   7  13   4    4.93    1.65
   9  13   4   19.99    2.41
  11  13   4    3.22    1.92
  10 -14  -4    6.47    1.79
  -8  14   4   10.47    1.65
  -6  14   4    2.61    1.39
  -4  14   4    4.64    1.38
  -2  14   4   20.43    2.37
   0  14   4    2.15    1.47
   2  14   4    7.78    1.63
   4  14   4   14.47    2.03
   6  14   4   10.06    1.98
   8  14   4    1.41    1.71
  -3  15   4  128.27    6.00
  -1  15   4   83.58    4.57
   1  15   4    4.38    1.69
  10  14  -5    0.14    1.51
   8  14  -5    1.07    1.31
   6  14  -5    3.23    1.34
   4  14  -5    9.61    1.54
   2  14  -5   18.42    2.23
   0  14  -5   15.11    2.03
  -2  14  -5   50.25    2.96
  -4  14  -5    3.33    1.17
  -6  14  -5    4.62    1.24
  13  13  -5   53.42    3.54
  11  13  -5   25.15    2.69
   9  13  -5   21.21    2.22
   7  13  -5   19.62    2.22
   5  13  -5    0.65    1.08
   3  13  -5    7.90    1.34
   1  13  -5    8.71    1.34
  -1  13  -5  121.25    5.20
  -3  13  -5  134.41    5.64
  -5  13  -5   27.85    2.10
  -7  13  -5    1.96    1.07
  16  12  -5    1.19    1.53
  14  12  -5    1.14    1.41
  12  12  -5    5.88    1.47
  10  12  -5    5.02    1.34
   8  12  -5    1.12    1.07
   6  12  -5    5.09    1.16
   4  12  -5    1.11    0.98
   2  12  -5    3.04    0.96
   0  12  -5    0.40    0.84
  -2  12  -5   -0.03    0.77
  -4  12  -5    1.37    0.88
  -6  12  -5    1.60    0.86
  -8  12  -5    0.56    0.90
  17  11  -5   25.06    2.86
  15  11  -5    4.00    1.54
  13  11  -5    1.17    1.26
  11  11  -5   25.33    2.12
   9  11  -5   40.18    2.52
   7  11  -5   11.86    1.53
   5  11  -5   53.02    2.76
   3  11  -5  189.94    7.51
   1  11  -5   75.38    3.45
  -1  11  -5   10.61    1.20
  -3  11  -5    0.63    0.70
  -5  11  -5   55.36    2.59
   5 -11   5   51.49    2.85
  -7  11  -5   66.59    2.97
   7 -11   5   63.13    3.16
  -9  11  -5   15.34    1.51
  11 -11   5   16.92    2.19
  18  10  -5   31.00    2.92
  16  10  -5    0.41    1.33
  14  10  -5   20.35    2.26
  12  10  -5    2.05    1.00
  10  10  -5    7.75    1.20
   8  10  -5    5.25    1.05
   6  10  -5    7.54    1.06
   4  10  -5  106.28    4.49
   2  10  -5  108.46    4.51
   0  10  -5    4.11    1.22
   0  10  -5    4.50    0.80
   0 -10   5    3.62    0.90
  -2  10  -5   76.78    3.33
   2 -10   5   75.33    3.48
  -4  10  -5    9.39    1.02
   4 -10   5    6.25    1.03
  -6  10  -5   27.71    1.61
   6 -10   5   23.92    1.70
  -8  10  -5   23.51    1.50
   8 -10   5   22.84    1.62
  10 -10   5   11.79    1.24
  12 -10   5   11.45    1.78
  21   9  -5    0.09    1.75
  19   9  -5    0.89    1.60
  17   9  -5    1.61    1.37
  15   9  -5    1.33    1.15
  13   9  -5   -0.64    0.97
  11   9  -5    3.09    0.95
   9   9  -5   -0.52    0.68
   7   9  -5    3.78    0.87
   5   9  -5    0.52    0.60
   3   9  -5    3.94    0.76
  -3  -9   5    5.27    0.91
   1   9  -5    2.57    0.61
  -1  -9   5    2.84    0.75
  -1   9  -5    1.89    0.59
  -1   9  -5    0.83    0.96
   1  -9   5    2.08    0.66
  -3   9  -5    2.60    0.61
  -3   9  -5    0.94    1.11
   3  -9   5    0.77    0.62
  -5   9  -5    2.19    0.59
   5  -9   5    1.79    0.65
  -7   9  -5    0.88    0.51
   7  -9   5    0.92    0.61
  -9   9  -5    2.64    0.65
   9  -9   5    3.21    0.74
  11  -9   5    1.22    0.65
  22   8  -5    5.98    1.94
  20   8  -5   12.33    2.01
  18   8  -5   26.10    2.57
  16   8  -5   24.02    2.24
  14   8  -5  105.09    4.70
  12   8  -5   29.30    2.01
  10   8  -5    0.46    0.67
   8   8  -5   22.40    1.58
   6   8  -5   25.16    1.56
  -6  -8   5   24.22    1.62
   4   8  -5   30.66    1.66
  -4  -8   5   30.23    1.73
   2   8  -5   30.74    1.68
  -2  -8   5   34.55    1.79
   0   8  -5   45.44    2.09
   0  -8   5   44.88    2.17
  -2   8  -5  195.20    7.17
  -2   8  -5  175.39    7.52
   2  -8   5  197.50    7.26
  -4   8  -5   46.87    2.84
  -4   8  -5   54.42    2.29
   4  -8   5   53.83    2.38
  -6   8  -5    2.32    0.53
   6  -8   5    1.40    0.53
  -8   8  -5    2.79    0.56
   8  -8   5    2.18    0.63
  10  -8   5    5.31    0.68
  10  -8   5    5.41    0.75
  12  -8   5    0.63    0.59
  12  -8   5    0.73    0.55
  23   7  -5    2.23    1.81
  21   7  -5   25.04    2.75
  19   7  -5   90.32    4.48
  17   7  -5   32.25    2.43
  15   7  -5   12.04    1.50
  13   7  -5   10.87    1.30
  11   7  -5    8.69    1.10
   9   7  -5   27.88    1.66
  -9  -7   5   23.70    1.62
   7   7  -5   13.19    1.12
  -7  -7   5   13.47    1.17
   5   7  -5  120.56    4.69
  -5  -7   5  114.50    4.71
   3   7  -5  319.51   11.65
  -3  -7   5  310.14   11.68
   1   7  -5   77.74    3.21
  -1  -7   5   78.43    3.25
  -1   7  -5   28.21    1.43
   1  -7   5   28.93    1.51
  -3   7  -5   27.89    1.92
  -3   7  -5   28.72    1.42
   3  -7   5   30.80    1.51
  -5   7  -5   32.91    2.28
  -5   7  -5   36.90    1.63
   5  -7   5   36.49    1.71
  -7   7  -5  114.74    5.10
  -7   7  -5  118.09    4.23
   7  -7   5   99.21    4.25
   9  -7   5   48.13    2.06
   9  -7   5   46.98    2.01
  11  -7   5   26.46    1.36
  11  -7   5   32.52    1.42
  24   6  -5    1.52    1.86
  22   6  -5    3.37    1.48
  20   6  -5    1.49    1.22
  18   6  -5   -0.30    0.89
  16   6  -5    0.76    0.86
  14   6  -5    1.99    0.81
  12   6  -5    0.65    0.61
  10   6  -5    2.38    0.63
 -10  -6   5    2.22    0.67
   8   6  -5    0.09    0.45
  -8  -6   5   -0.47    0.44
   6   6  -5    3.38    0.56
  -6  -6   5    3.06    0.58
   4   6  -5    0.85    0.38
  -4  -6   5    0.20    0.38
   2   6  -5    0.81    0.37
  -2  -6   5    2.91    0.50
   0   6  -5    0.07    0.32
   0  -6   5   -0.14    0.36
  -2   6  -5    2.16    0.41
  -2   6  -5    2.88    0.71
   2  -6   5    1.96    0.46
  -4   6  -5   -0.08    0.29
  -4   6  -5    0.23    0.64
   4  -6   5    0.18    0.32
  -6   6  -5    0.90    0.35
  -6   6  -5    2.12    0.96
   6  -6   5    0.72    0.35
  -8   6  -5    0.69    1.24
   8  -6   5    1.59    0.35
   8  -6   5    0.79    0.34
  16  -6   5    0.83    2.10
  18  -6   5    0.37    2.46
  20  -6   5   -3.52    2.84
  23   5  -5   25.90    2.71
  21   5  -5    2.29    1.25
  19   5  -5   48.11    2.74
  17   5  -5    1.46    0.85
  15   5  -5  127.01    5.27
  13   5  -5   93.47    3.87
 -13  -5   5   84.75    3.77
  11   5  -5   15.88    1.17
 -11  -5   5   11.79    1.01
   9   5  -5   15.29    1.11
  -9  -5   5   15.45    1.10
   7   5  -5   63.97    2.72
  -7  -5   5   64.19    2.73
   5   5  -5    5.16    0.60
  -5  -5   5    4.53    0.58
   3   5  -5   66.61    2.70
  -3  -5   5   66.39    2.74
   1   5  -5    6.30    0.58
  -1  -5   5    5.14    0.59
  -1   5  -5  358.80   12.98
   1  -5   5  357.16   13.01
  -3   5  -5  293.77   10.49
  -3   5  -5  272.81   10.89
   3  -5   5  300.26   10.53
  -5   5  -5   14.98    0.73
  -5   5  -5   12.78    1.34
   5  -5   5   14.31    0.77
  -7   5  -5    5.84    1.11
   7  -5   5    5.56    0.46
  13  -5   5    5.62    1.70
  15  -5   5    2.00    1.80
  17  -5   5   72.08    5.12
  19  -5   5   61.94    5.42
  21  -5   5    2.35    2.97
  24   4  -5   33.97    2.98
  22   4  -5   10.08    1.53
  20   4  -5   14.36    1.75
  18   4  -5   16.66    1.67
  16   4  -5   58.31    2.87
  14   4  -5  159.99    6.36
 -14  -4   5  161.63    6.30
  12   4  -5   79.13    3.33
 -12  -4   5   74.63    3.25
  10   4  -5   34.80    1.72
 -10  -4   5   32.96    1.66
   8   4  -5   90.62    3.68
  -8  -4   5   92.45    3.67
   6   4  -5   67.64    2.82
  -6  -4   5   70.86    2.84
   4   4  -5   31.86    1.48
  -4  -4   5   33.67    1.52
  -2  -4   5   20.24    1.02
   0   4  -5  242.88    8.88
   0  -4   5  244.37    8.90
  -2   4  -5  805.73   28.45
   2  -4   5  784.89   28.46
  -4   4  -5  213.96    8.38
  -4   4  -5  221.21    7.91
   4  -4   5  220.76    7.93
  -6   4  -5    2.77    0.79
  -8   4  -5    1.56    0.89
  10  -4   5   17.62    2.01
  12  -4   5    2.55    1.36
  14  -4   5    1.71    1.52
  16  -4   5   41.08    3.92
  18  -4   5   94.91    5.93
  20  -4   5   24.08    3.61
  22  -4   5    6.97    3.23
  25   3  -5    1.30    1.53
  23   3  -5   -0.31    1.17
  21   3  -5   -1.52    0.95
  19   3  -5   -0.09    0.89
  17   3  -5   -0.07    0.68
  15   3  -5   -0.68    0.56
 -15  -3   5    0.11    0.60
  13   3  -5    1.26    0.54
 -13  -3   5    0.57    0.48
  11   3  -5    3.24    0.57
 -11  -3   5    3.29    0.55
   9   3  -5    0.99    0.38
  -9  -3   5    1.28    0.37
   7   3  -5    1.62    0.37
  -7  -3   5    1.21    0.36
   5   3  -5    0.32    0.26
  -5  -3   5    0.55    0.26
   3   3  -5    1.65    0.29
  -3  -3   5    1.92    0.31
   1   3  -5    1.73    0.28
  -1  -3   5    2.21    0.30
  -1   3  -5    1.98    0.26
   1  -3   5    1.91    0.25
  -3   3  -5    0.41    0.53
  -3   3  -5    0.73    0.14
  -5   3  -5    3.14    0.69
  -7   3  -5    0.53    0.77
   9  -3   5    4.04    1.04
  11  -3   5    2.81    1.17
  13  -3   5    1.09    1.37
  15  -3   5    1.96    1.66
  17  -3   5    2.25    1.98
  19  -3   5    6.05    2.60
  21  -3   5    3.47    2.80
  26   2  -5    0.29    1.65
  24   2  -5    0.04    1.30
  22   2  -5    4.50    1.25
  20   2  -5   91.54    4.17
  18   2  -5  157.84    6.35
  16   2  -5    0.41    0.61
 -16  -2   5    0.26    0.57
  14   2  -5   29.28    1.65
 -14  -2   5   28.48    1.56
  12   2  -5   20.29    1.22
 -12  -2   5   20.25    1.21
  10   2  -5  110.61    4.37
 -10  -2   5  111.45    4.34
   8   2  -5   31.24    1.50
  -8  -2   5   33.16    1.51
   6   2  -5   15.68    0.87
  -6  -2   5   15.36    0.87
   4   2  -5  610.32   21.69
  -4  -2   5  596.28   21.69
   2   2  -5  534.65   18.94
  -2  -2   5  520.05   18.95
   0   2  -5   13.95    0.64
   0  -2   5   13.07    0.64
  -2   2  -5   51.44    1.99
   2  -2   5   55.76    2.01
  -4   2  -5    4.57    0.70
  -6   2  -5  244.09    9.27
   8  -2   5  194.81    7.76
  10  -2   5   47.19    2.84
  12  -2   5   87.02    4.42
  14  -2   5   89.55    4.77
  16  -2   5    0.10    1.72
  18  -2   5   22.29    3.68
  20  -2   5   -1.71    2.45
  22  -2   5   26.27    3.96
  25   1  -5    5.84    1.63
  23   1  -5   11.69    1.63
  21   1  -5    9.24    1.31
  19   1  -5   99.32    4.31
  17   1  -5   13.01    1.21
 -17  -1   5   14.34    1.22
  15   1  -5   98.78    4.06
 -15  -1   5   96.42    3.97
  13   1  -5   75.22    3.16
 -13  -1   5   73.98    3.09
  11   1  -5    1.23    0.41
 -11  -1   5    1.07    0.37
   9   1  -5    6.92    0.63
  -9  -1   5    6.30    0.59
   7   1  -5    3.38    0.45
  -7  -1   5    3.84    0.47
   5   1  -5   30.93    1.37
  -5  -1   5   31.49    1.37
   3   1  -5  242.29    8.96
  -3  -1   5  250.39    8.97
   1   1  -5   25.73    1.07
  -1  -1   5   25.68    1.08
  -1   1  -5  226.71    8.27
   1  -1   5  232.41    8.27
  -3   1  -5  174.95    6.62
  -3   1  -5  174.05    6.27
  -5   1  -5    5.54    0.82
   7  -1   5   57.37    2.80
   9  -1   5    6.09    1.16
  11  -1   5    4.06    1.15
  13  -1   5   34.63    2.88
  15  -1   5    1.40    1.60
  15  -1   5    1.72    0.47
  17  -1   5   43.77    2.07
  17  -1   5   52.11    4.19
  19  -1   5   37.40    4.52
  21  -1   5   -0.51    2.60
  23  -1   5   21.24    4.00
  26   0  -5   -1.23    1.58
  24   0  -5    0.02    1.22
  22   0  -5    0.91    1.01
  20   0  -5   -0.97    0.80
  18   0  -5   -0.20    0.65
 -18   0   5    0.15    0.61
  16   0  -5   -0.18    0.55
 -16   0   5    0.72    0.51
  14   0  -5   -0.24    0.40
 -14   0   5    0.26    0.43
  12   0  -5   -0.03    0.34
 -12   0   5    0.89    0.36
  10   0  -5   -0.43    0.28
 -10   0   5    0.05    0.29
   8   0  -5    0.04    0.24
  -8   0   5    0.40    0.29
   6   0  -5   -0.15    0.20
  -6   0   5    0.13    0.23
   4   0  -5    0.11    0.19
  -4   0   5    0.17    0.17
   2   0  -5    0.18    0.16
  -2   0   5    0.10    0.14
   0   0  -5    0.19    0.14
   0   0   5    1.00    0.16
  -2   0  -5    0.16    0.11
  -2   0  -5    0.31    0.14
  -4   0  -5    0.26    0.13
  -4   0  -5    0.44    0.41
   4   0   5    0.31    0.13
  -6   0  -5    0.16    0.14
   6   0   5    0.07    0.15
   6   0   5    0.43    0.54
  -8   0  -5    0.02    0.13
   8   0   5    0.01    0.19
   8   0   5    0.91    0.70
 -10   0  -5   -0.05    0.18
  10   0   5    0.52    0.93
  10   0   5   -0.10    0.30
 -12   0  -5   -0.20    0.21
  12   0   5    0.15    1.06
  12   0   5    0.16    0.40
 -14   0  -5    0.07    0.28
  14   0   5   -0.53    0.51
  14   0   5   -0.67    1.32
 -16   0  -5   -0.26    0.33
  16   0   5   -1.01    1.66
  16   0   5    0.73    0.64
  18   0   5    0.08    2.08
  18   0   5   -0.36    0.78
  20   0   5   -2.21    2.59
  22   0   5    0.56    3.07
  25  -1  -5    6.19    1.56
  23  -1  -5   10.46    1.46
  21  -1  -5    8.22    1.26
  19  -1  -5   96.75    4.19
  17  -1  -5   13.42    1.18
 -17   1   5   11.51    1.17
  15  -1  -5   98.90    4.01
 -15   1   5   95.78    3.93
  13  -1  -5   77.14    3.26
 -13   1   5   79.82    3.23
  11  -1  -5    0.82    0.38
 -11   1   5    0.50    0.35
   9  -1  -5    6.34    0.59
  -9   1   5    5.53    0.59
   7  -1  -5    4.42    0.50
  -7   1   5    4.75    0.48
   5  -1  -5   31.09    1.39
  -5   1   5   32.46    1.38
   3  -1  -5  244.27    8.92
  -3   1   5  245.71    8.92
   1  -1  -5   23.81    1.07
   1  -1  -5   25.65    1.09
  -1  -1  -5  227.48    8.32
  -1  -1  -5  229.85    8.34
   1   1   5  231.46    8.34
  -3  -1  -5  171.69    6.49
  -3  -1  -5  177.54    6.35
   3   1   5  172.74    6.36
  -5  -1  -5    3.70    0.36
   5   1   5    3.35    0.39
  -7  -1  -5   57.08    2.18
   7   1   5   57.07    2.70
   7   1   5   55.19    2.24
  -9  -1  -5    4.16    0.42
   9   1   5    4.53    0.60
   9   1   5    5.07    1.02
 -11  -1  -5    2.83    0.38
  11   1   5    3.37    0.55
  11   1   5    3.53    1.18
 -13  -1  -5   24.89    1.21
  13   1   5   26.99    1.45
  13   1   5   27.19    2.60
 -15  -1  -5    0.94    0.40
  15   1   5    1.55    1.53
  15   1   5    0.48    0.64
 -17  -1  -5   52.92    2.18
  17   1   5   45.58    2.49
  17   1   5   53.99    4.19
  19   1   5   35.60    2.23
  19   1   5   31.39    4.37
  21   1   5    0.46    2.76
  23   1   5   15.96    3.92
  26  -2  -5    1.48    1.48
  24  -2  -5    0.19    1.26
  22  -2  -5    5.27    1.22
  20  -2  -5   92.77    4.09
  18  -2  -5  158.77    5.94
 -18   2   5  136.99    5.78
  16  -2  -5    0.19    0.54
 -16   2   5    0.80    0.55
  14  -2  -5   30.06    1.65
 -14   2   5   32.62    1.60
  12  -2  -5   20.02    1.21
 -12   2   5   20.97    1.15
  10  -2  -5  108.06    4.30
 -10   2   5  112.08    4.28
   8  -2  -5   33.46    1.53
  -8   2   5   33.22    1.51
   6  -2  -5   14.64    0.84
  -6   2   5   15.23    0.82
   2  -2  -5  518.95   18.51
   2  -2  -5  508.64   18.49
   0  -2  -5   13.55    0.73
   0   2   5   13.23    0.74
  -2  -2  -5   57.06    2.27
   2   2   5   57.82    2.30
  -4  -2  -5    3.72    0.43
   4   2   5    4.80    0.51
  -6  -2  -5  255.06    9.00
   6   2   5  244.74    9.04
   6   2   5  239.61    9.20
  -8  -2  -5  206.74    7.22
   8   2   5  188.69    7.27
   8   2   5  191.96    7.58
 -10  -2  -5   50.91    2.00
  10   2   5   46.59    2.11
  10   2   5   44.93    2.67
 -12  -2  -5   81.26    3.13
  12   2   5   79.28    3.31
  12   2   5   78.20    4.00
 -14  -2  -5   92.78    3.61
  14   2   5   92.54    4.77
  14   2   5   92.18    3.84
 -16  -2  -5    0.93    0.50
  16   2   5   -0.47    1.71
  16   2   5    0.69    0.77
  18   2   5   20.97    1.83
  18   2   5   13.10    2.83
  20   2   5    0.71    1.21
  20   2   5    0.27    2.57
  22   2   5   23.07    3.92
  25  -3  -5   -0.01    1.32
  23  -3  -5    0.84    1.20
  21  -3  -5   -0.21    0.83
  19  -3  -5    1.28    0.83
  17  -3  -5    0.57    0.66
 -17   3   5    0.14    0.60
  15  -3  -5    0.18    0.53
 -15   3   5    0.71    0.47
  13  -3  -5   -0.18    0.44
 -13   3   5    0.21    0.40
  11  -3  -5    2.43    0.50
 -11   3   5    2.46    0.44
   9  -3  -5    1.74    0.39
  -9   3   5    1.44    0.37
   7  -3  -5    1.04    0.35
   7  -3  -5    1.67    0.37
   5  -3  -5    0.75    0.30
   5  -3  -5    0.31    0.27
   3  -3  -5    2.26    0.37
   3  -3  -5    1.92    0.34
  -3   3   5    2.18    0.37
   1  -3  -5    1.54    0.32
  -1   3   5    1.60    0.34
  -1  -3  -5    1.26    0.32
   1   3   5    1.92    0.36
  -3  -3  -5    1.32    0.33
   3   3   5    1.72    0.37
  -5  -3  -5    3.82    0.51
   5   3   5    3.74    0.50
  -7  -3  -5    0.41    0.34
   7   3   5    0.59    0.40
  -9  -3  -5    2.55    0.46
   9   3   5    2.99    0.57
   9   3   5    4.53    1.03
 -11  -3  -5    2.36    0.49
  11   3   5    2.03    0.62
  11   3   5    3.58    1.19
 -13  -3  -5    0.91    0.48
  13   3   5    2.26    0.76
  13   3   5   -0.34    1.30
 -15  -3  -5    0.18    0.50
  15   3   5   -0.04    0.74
  15   3   5   -0.22    1.60
 -17  -3  -5    0.12    0.62
  17   3   5   -0.01    0.95
  17   3   5   -0.95    2.09
  19   3   5    1.76    1.17
  19   3   5    0.56    2.64
  21   3   5   -2.14    2.75
  24  -4  -5   30.16    2.70
  22  -4  -5    8.14    1.36
  20  -4  -5   17.47    1.75
  18  -4  -5   12.18    1.34
  16  -4  -5   57.78    2.64
  16  -4  -5   52.54    2.66
 -16   4   5   53.63    2.50
  14  -4  -5  176.50    6.80
  14  -4  -5  172.36    6.74
  12  -4  -5   75.39    3.31
  12  -4  -5   84.79    3.41
  10  -4  -5   35.61    1.75
  10  -4  -5   37.37    1.80
   8  -4  -5   93.04    3.84
   8  -4  -5  100.82    3.89
   6  -4  -5   68.57    2.85
   6  -4  -5   71.01    2.88
   4  -4  -5   30.83    1.47
   4  -4  -5   31.14    1.51
  -4   4   5   31.99    1.50
   2  -4  -5   30.24    1.41
  -2   4   5   28.39    1.40
   0  -4  -5  256.65    9.48
  -2  -4  -5  805.96   29.39
   2   4   5  828.54   29.43
  -4  -4  -5  229.61    8.43
   4   4   5  224.71    8.47
  -6  -4  -5    2.01    0.44
   6   4   5    3.21    0.58
  -8  -4  -5    0.76    0.42
   8   4   5    1.12    0.52
 -10  -4  -5   15.73    1.10
  10   4   5   17.76    1.30
 -12  -4  -5    5.18    0.68
  12   4   5    3.63    0.81
 -14  -4  -5   -0.26    0.55
  14   4   5    0.64    1.57
  14   4   5   -0.08    0.80
 -16  -4  -5   38.23    2.05
  16   4   5   41.06    2.48
  16   4   5   41.74    3.64
  18   4   5   82.26    5.58
  18   4   5   98.52    4.40
  20   4   5   17.20    3.24
  20   4   5   22.82    2.30
  22   4   5    6.61    3.34
  23  -5  -5   29.85    2.53
  21  -5  -5   -0.66    1.00
  19  -5  -5   46.23    2.52
  17  -5  -5    1.71    0.74
  15  -5  -5  129.32    5.30
  15  -5  -5  131.43    5.25
  13  -5  -5   87.24    3.72
  13  -5  -5   88.42    3.69
  11  -5  -5   12.24    1.03
  11  -5  -5   14.38    1.09
   9  -5  -5   15.82    1.10
   9  -5  -5   16.04    1.08
   7  -5  -5   65.22    2.74
   7  -5  -5   61.33    2.68
   5  -5  -5    4.79    0.62
  -5   5   5    4.12    0.58
   3  -5  -5   67.42    2.76
  -3   5   5   63.76    2.75
   1  -5  -5    4.81    0.61
  -1   5   5    7.64    0.75
  -1  -5  -5  355.85   13.04
   1   5   5  355.43   13.08
  -3  -5  -5  306.45   11.19
   3   5   5  299.61   11.23
  -5  -5  -5   14.79    0.98
   5   5   5   14.32    1.06
  -7  -5  -5    5.06    0.64
   7   5   5    4.66    0.73
  -9  -5  -5    6.34    0.81
   9   5   5    5.50    0.89
 -11  -5  -5    5.13    0.76
  11   5   5    4.28    0.89
 -13  -5  -5    5.93    0.86
  13   5   5    3.76    0.96
 -15  -5  -5    1.60    0.74
  15   5   5    2.18    1.02
  15   5   5    0.67    1.77
  17   5   5   63.52    4.79
  17   5   5   79.71    3.80
  19   5   5   47.91    5.09
  19   5   5   57.83    3.53
  21   5   5   -0.83    1.83
  21   5   5   -0.99    3.31
  24  -6  -5   -1.17    1.37
  24  -6  -5    3.06    3.31
  22  -6  -5    2.83    1.30
  20  -6  -5   -0.74    1.01
  18  -6  -5    0.11    0.89
  16  -6  -5    0.17    0.70
  14  -6  -5    1.81    0.78
  14  -6  -5    2.42    0.72
  12  -6  -5    0.37    0.58
  12  -6  -5   -0.20    0.68
  10  -6  -5    2.53    0.59
  10  -6  -5    1.92    0.59
   8  -6  -5    0.27    0.46
   8  -6  -5    0.42    0.42
   6  -6  -5    2.43    0.51
  -6   6   5    2.81    0.56
   4  -6  -5    0.32    0.35
  -4   6   5    0.68    0.40
   2  -6  -5    1.03    0.41
  -2   6   5    1.42    0.49
   0  -6  -5    0.83    0.39
   0   6   5   -0.03    0.39
  -2  -6  -5    2.98    0.55
   2   6   5    2.78    0.60
  -4  -6  -5   -0.09    0.38
   4   6   5   -0.07    0.47
  -6  -6  -5    0.08    0.43
   6   6   5   -0.19    0.50
  -8  -6  -5    2.31    0.60
   8   6   5    1.80    0.69
 -10  -6  -5    5.27    0.80
  10   6   5    4.68    0.92
 -12  -6  -5    0.91    0.78
  12   6   5    0.07    0.81
  14   6   5   -0.18    0.98
  16   6   5    0.34    1.27
  18   6   5    3.51    1.63
  20   6   5   -0.96    1.93
  20   6   5    1.11    3.20
  23  -7  -5    1.44    1.39
  23  -7  -5   -3.84    3.02
  21  -7  -5   25.95    3.53
  21  -7  -5   20.91    2.38
  19  -7  -5   92.34    5.42
  19  -7  -5   85.08    4.08
  17  -7  -5   24.15    1.90
  15  -7  -5   10.69    1.36
  13  -7  -5   11.04    1.26
  13  -7  -5    6.46    1.01
  11  -7  -5    7.16    0.97
  11  -7  -5    6.82    0.91
   9  -7  -5   27.61    1.60
   9  -7  -5   25.01    1.57
   9  -7  -5   25.75    2.08
   7  -7  -5   13.75    1.55
   7  -7  -5   15.41    1.19
   7  -7  -5   13.90    1.15
  -7   7   5   13.60    1.11
   5  -7  -5  119.09    4.77
  -5   7   5  116.99    4.76
   3  -7  -5  319.21   11.78
  -3   7   5  312.64   11.78
  -1   7   5   79.59    3.42
  -1  -7  -5   28.38    1.66
   1   7   5   34.46    1.79
  -3  -7  -5   30.20    1.66
   3   7   5   29.01    1.70
  -5  -7  -5   39.35    1.96
   5   7   5   36.67    2.03
  -7  -7  -5  115.98    4.79
   7   7   5  119.97    4.94
  -9  -7  -5   49.81    2.50
   9   7   5   53.89    2.69
  11   7   5   37.20    2.38
  13   7   5   61.74    3.35
  15   7   5   13.48    1.78
  17   7   5    9.86    1.88
  19   7   5   11.47    2.36
  22  -8  -5    5.16    1.66
  22  -8  -5    9.54    3.09
  20  -8  -5   15.36    2.95
  20  -8  -5   13.21    1.73
  18  -8  -5   27.64    3.85
  18  -8  -5   24.85    2.15
  16  -8  -5   13.06    1.70
  14  -8  -5  104.22    5.15
  14  -8  -5  100.87    4.45
  12  -8  -5   25.86    1.77
  12  -8  -5   27.54    2.59
  10  -8  -5    0.87    0.66
  10  -8  -5    0.71    1.02
   8  -8  -5   22.96    1.99
   8  -8  -5   24.33    1.53
   8  -8  -5   21.95    1.64
  -8   8   5   20.74    1.48
   6  -8  -5   23.28    1.60
  -6   8   5   25.33    1.58
   4  -8  -5   27.73    1.67
  -4   8   5   29.11    1.66
   2  -8  -5   29.17    1.80
  -2   8   5   32.39    1.78
   0  -8  -5   43.69    2.30
   0   8   5   47.53    2.33
  -2  -8  -5  188.16    7.49
   2   8   5  197.58    7.56
  -4  -8  -5   45.15    2.39
   4   8   5   52.02    2.52
   6   8   5    3.48    0.86
   8   8   5    3.80    0.99
  10   8   5    7.65    1.32
  12   8   5    0.32    1.09
  14   8   5    2.85    1.46
  16   8   5   25.79    2.97
  18   8   5   68.15    4.61
  21  -9  -5   -0.39    2.99
  21  -9  -5    4.07    1.62
  19  -9  -5    0.70    1.28
  19  -9  -5   -1.08    2.46
  17  -9  -5    0.13    2.11
  17  -9  -5   -1.36    1.11
  15  -9  -5    1.04    1.83
  15  -9  -5    1.93    1.10
  13  -9  -5    0.57    0.86
  13  -9  -5    1.30    1.56
  11  -9  -5    2.89    1.43
  11  -9  -5    2.29    0.91
   9  -9  -5    1.87    0.72
   9  -9  -5   -0.20    1.12
  -7   9   5    2.09    0.72
  -5   9   5    0.25    0.59
  -3   9   5    3.76    0.79
  -1   9   5    2.64    0.77
   1   9   5    0.82    0.69
   3   9   5    1.46    0.79
   5   9   5    3.85    1.01
   7   9   5    0.45    0.88
   9   9   5    3.06    1.11
  11   9   5    3.64    1.28
  13   9   5   -1.59    1.26
  15   9   5    1.91    1.73
  17   9   5   -0.15    2.03
  18 -10  -5   30.24    2.85
  18 -10  -5   32.58    4.77
  16 -10  -5    2.42    2.21
  16 -10  -5    1.15    1.21
  14 -10  -5   20.77    2.08
  14 -10  -5   21.41    3.56
  12 -10  -5    2.09    1.61
  12 -10  -5    2.04    0.99
  10 -10  -5    4.49    1.47
  10 -10  -5    6.11    1.18
  -8  10   5    4.53    0.99
  -6  10   5    9.38    1.21
  -4  10   5   84.44    3.81
  -2  10   5   80.63    3.73
   0  10   5    4.30    0.97
   2  10   5   77.74    3.69
   4  10   5    5.81    1.15
   6  10   5   28.58    2.17
   8  10   5   27.01    2.26
  10  10   5    7.66    1.49
  12  10   5   14.87    2.05
  14  10   5   22.64    3.02
  16  10   5    1.00    2.10
  17 -11  -5   24.75    2.69
  17 -11  -5   26.61    3.62
  15 -11  -5    1.18    2.38
  15 -11  -5    3.33    1.45
  13 -11  -5   -1.81    1.98
  13 -11  -5    0.77    1.16
  11 -11  -5   33.64    2.39
  11 -11  -5   28.32    3.23
   9 -11  -5   41.68    2.62
  -9  11   5   41.00    2.49
  -7  11   5   13.99    1.67
  -5  11   5   53.33    2.88
  -3  11   5  168.89    6.88
  -1  11   5   74.14    3.65
   1  11   5    9.94    1.33
   3  11   5    2.29    1.05
   5  11   5   56.72    3.18
   7  11   5   78.76    4.09
   9  11   5   18.83    2.39
  11  11   5   13.33    2.02
  13  11   5   50.60    3.81
  15  11   5   16.80    2.63
  16 -12  -5   -0.25    1.66
  16 -12  -5    1.71    2.95
  14 -12  -5    0.69    1.39
  12 -12  -5    4.95    1.42
  10 -12  -5    5.91    1.41
  -8  12   5    1.30    1.00
  -6  12   5    6.57    1.28
  -4  12   5    0.40    0.92
  -2  12   5    2.36    1.02
   0  12   5   -0.27    0.99
   2  12   5    0.40    1.01
   4  12   5    0.85    1.17
   6  12   5   -0.47    1.30
   8  12   5    2.10    1.40
  10  12   5    1.42    1.69
  12  12   5   -1.56    1.68
  13 -13  -5   54.19    3.63
  11 -13  -5   24.66    2.71
   9 -13  -5   27.26    2.61
  -9  13   5   25.29    2.39
  -7  13   5   25.86    2.34
  -5  13   5    0.11    1.07
  -3  13   5    5.64    1.34
  -1  13   5   11.22    1.56
   1  13   5  124.47    5.72
   3  13   5  132.84    6.03
   5  13   5   27.34    2.80
   7  13   5    0.27    1.50
   9  13   5    5.23    1.78
  10 -14  -5    2.09    1.65
  -8  14   5    3.21    1.38
  -6  14   5    4.98    1.52
  -4  14   5   12.19    1.74
  -2  14   5   16.22    2.02
   0  14   5   12.60    1.92
   2  14   5   52.19    3.48
   4  14   5    5.29    1.60
   6  14   5    5.02    1.89
   8  14  -6    2.58    1.45
   6  14  -6    2.02    1.35
   4  14  -6    1.84    1.24
   2  14  -6    1.18    1.13
   0  14  -6   12.39    1.60
  -2  14  -6   16.04    1.78
  -4  14  -6    1.16    1.12
  13  13  -6   23.82    2.58
  11  13  -6    3.47    1.44
   9  13  -6    2.57    1.32
   7  13  -6   13.31    1.73
   5  13  -6   14.44    1.70
   3  13  -6    0.62    1.03
   1  13  -6    5.16    1.17
  -1  13  -6   38.09    2.45
  -3  13  -6   29.30    2.20
  -5  13  -6    0.32    0.98
  -7  13  -6   -0.43    1.06
  16  12  -6    7.04    1.88
  14  12  -6   48.27    3.28
  12  12  -6    1.09    1.26
  10  12  -6   32.85    2.49
   8  12  -6   14.57    1.79
   6  12  -6    1.19    0.98
   4  12  -6    2.25    1.01
   2  12  -6    1.58    0.90
   0  12  -6   31.67    2.06
  -2  12  -6   71.41    3.34
  -4  12  -6    2.69    0.92
  -6  12  -6   58.24    2.89
  -8  12  -6   25.18    1.89
  17  11  -6   -1.08    1.54
  15  11  -6    1.13    1.36
  13  11  -6    0.59    1.21
  11  11  -6   22.53    2.18
   9  11  -6   50.16    2.84
   7  11  -6   45.14    2.61
   5  11  -6   25.64    1.91
   3  11  -6   13.40    1.48
   1  11  -6    4.57    0.92
  -1  11  -6    1.07    0.70
  -3  11  -6    0.74    0.68
   3 -11   6    1.76    1.11
  -5  11  -6   26.40    1.73
   5 -11   6   26.33    2.08
  -7  11  -6   56.47    2.67
  -9  11  -6   22.62    1.69
  18  10  -6    2.70    1.59
  16  10  -6    6.79    1.60
  14  10  -6   18.36    2.07
  12  10  -6   -1.05    0.96
  10  10  -6   20.78    1.81
   8  10  -6    5.37    1.03
   6  10  -6    2.45    0.83
   4  10  -6    2.67    0.82
   2  10  -6   12.17    1.27
   0  10  -6    0.88    0.63
   0 -10   6    0.70    0.82
  -2  10  -6   18.26    1.36
   2 -10   6   17.88    1.63
  -4  10  -6    5.47    0.82
   4 -10   6    1.15    0.83
  -6  10  -6   49.37    2.36
   6 -10   6   51.05    2.56
  -8  10  -6    8.52    0.94
   8 -10   6    5.77    1.16
  10 -10   6    3.07    0.82
  21   9  -6    3.00    1.82
  19   9  -6    4.38    1.65
  17   9  -6   22.05    2.44
  15   9  -6  168.22    7.06
  13   9  -6  132.92    5.71
  11   9  -6    2.43    0.92
   9   9  -6    6.14    1.02
   7   9  -6   28.96    1.82
   5   9  -6   30.11    1.79
   3   9  -6    5.65    0.85
  -3  -9   6    5.76    1.01
   1   9  -6   85.51    3.65
  -1  -9   6   88.28    3.77
  -1   9  -6  265.64   11.57
  -1   9  -6  312.66   10.97
   1  -9   6  303.44   11.07
  -3   9  -6  192.91    7.35
   3  -9   6  194.23    7.46
  -5   9  -6   -0.82    0.49
   5  -9   6    1.13    0.66
  -7   9  -6   32.57    1.64
   7  -9   6   30.23    1.79
  -9   9  -6    9.06    1.07
   9  -9   6    9.74    1.23
  11  -9   6   61.89    2.66
  22   8  -6   -0.31    1.71
  20   8  -6    1.88    1.52
  18   8  -6    1.07    1.22
  16   8  -6   31.77    2.42
  14   8  -6   54.06    2.97
  12   8  -6    6.82    1.07
  10   8  -6    2.91    0.83
   8   8  -6    4.19    0.84
   6   8  -6   -0.13    0.51
  -6  -8   6    0.56    0.66
   4   8  -6    4.70    0.75
  -4  -8   6    5.46    0.84
   2   8  -6    9.61    0.96
  -2  -8   6    9.09    1.07
   0   8  -6   42.33    2.02
   0  -8   6   44.65    2.11
  -2   8  -6   47.88    2.82
  -2   8  -6   54.48    2.30
   2  -8   6   52.94    2.39
  -4   8  -6    4.37    0.62
   4  -8   6    3.20    0.62
  -6   8  -6   13.48    0.97
   6  -8   6   12.46    1.08
  -8   8  -6    7.22    0.71
   8  -8   6    5.53    0.74
  10  -8   6    5.88    0.71
  10  -8   6    6.21    0.67
  23   7  -6    2.61    1.82
  21   7  -6    3.52    1.54
  19   7  -6   29.60    2.42
  17   7  -6    9.13    1.34
  15   7  -6    5.21    1.09
  13   7  -6    1.97    0.81
  11   7  -6   35.06    2.01
   9   7  -6   66.03    2.97
  -9  -7   6   65.32    3.06
   7   7  -6    5.36    0.74
  -7  -7   6    4.78    0.78
   5   7  -6    3.41    0.60
  -5  -7   6    2.74    0.63
   3   7  -6   53.96    2.38
  -3  -7   6   52.87    2.43
   1   7  -6   15.59    1.04
  -1  -7   6   16.01    1.12
  -1   7  -6   15.38    1.00
   1  -7   6   15.83    1.09
  -3   7  -6    0.14    0.36
  -3   7  -6   -0.23    0.84
   3  -7   6    0.97    0.48
  -5   7  -6   45.37    2.80
  -5   7  -6   50.58    2.08
   5  -7   6   50.58    2.16
  -7   7  -6   77.33    2.96
   7  -7   6   73.36    3.02
   9  -7   6    7.46    0.69
   9  -7   6    6.19    0.72
  24   6  -6    6.00    1.85
  22   6  -6    8.93    1.72
  20   6  -6   59.41    3.37
  18   6  -6   72.90    3.69
  16   6  -6   11.89    1.54
  14   6  -6   55.76    2.81
  12   6  -6   18.98    1.43
  10   6  -6  266.27    9.65
 -10  -6   6  242.65    9.62
   8   6  -6  176.66    6.69
  -8  -6   6  169.28    6.70
   6   6  -6   30.06    1.57
  -6  -6   6   30.54    1.60
   4   6  -6  122.27    4.77
  -4  -6   6  123.02    4.82
   2   6  -6  133.49    5.14
  -2  -6   6  134.95    5.20
   0   6  -6    3.92    0.52
   0  -6   6    3.70    0.54
  -2   6  -6   99.64    3.78
  -2   6  -6   92.49    4.19
   2  -6   6  101.37    3.85
  -4   6  -6   16.71    1.55
  -4   6  -6   18.44    0.96
   4  -6   6   18.48    1.02
  -6   6  -6  333.36   12.61
  -6   6  -6  302.15   11.90
   6  -6   6  353.87   11.98
  23   5  -6    1.13    1.44
  21   5  -6    1.86    1.18
  19   5  -6    8.04    1.31
  17   5  -6    2.66    0.93
  15   5  -6   51.24    2.63
  13   5  -6   26.74    1.68
  11   5  -6    1.47    0.52
 -11  -5   6    1.49    0.55
   9   5  -6    6.54    0.79
  -9  -5   6    6.18    0.75
   7   5  -6   -0.22    0.35
  -7  -5   6    1.57    0.43
   5   5  -6    2.31    0.47
  -5  -5   6    0.58    0.41
   3   5  -6    0.46    0.35
  -3  -5   6    0.68    0.39
   1   5  -6   25.54    1.25
  -1  -5   6   27.19    1.32
  -1   5  -6  130.13    4.93
   1  -5   6  132.98    4.97
  -3   5  -6   55.87    2.83
  -3   5  -6   60.10    2.36
   3  -5   6   63.14    2.39
  -5   5  -6    1.54    0.71
  -5   5  -6    1.86    0.27
   5  -5   6    1.38    0.28
  -7   5  -6   26.14    2.01
  17  -5   6    8.00    2.64
  19  -5   6    0.53    2.73
  21  -5   6    0.82    3.49
  24   4  -6    0.17    1.43
  22   4  -6    0.68    1.19
  20   4  -6    1.82    1.02
  18   4  -6    2.16    0.96
  16   4  -6   21.71    1.63
  14   4  -6   56.45    2.68
  12   4  -6   11.99    1.04
 -12  -4   6   14.45    1.11
  10   4  -6   12.50    0.97
 -10  -4   6   11.71    0.97
   8   4  -6    0.68    0.36
  -8  -4   6    0.53    0.35
   6   4  -6   44.73    1.96
  -6  -4   6   43.43    1.96
   4   4  -6    6.79    0.59
  -4  -4   6    7.68    0.65
   2   4  -6    6.74    0.57
  -2  -4   6    7.22    0.60
   0   4  -6  114.98    4.38
   0  -4   6  118.90    4.42
  -2   4  -6  179.94    6.57
   2  -4   6  179.73    6.59
  -4   4  -6   15.23    0.69
  -4   4  -6   15.71    1.36
   4  -4   6   15.21    0.71
  -6   4  -6   18.43    1.54
  -8   4  -6    1.81    1.10
  14  -4   6    1.23    1.69
  16  -4   6    9.69    2.49
  18  -4   6   18.95    3.29
  20  -4   6   -1.28    2.89
  25   3  -6    8.13    1.81
  23   3  -6    2.32    1.33
  21   3  -6   14.84    1.81
  19   3  -6   55.42    2.89
  17   3  -6    1.29    0.79
 -15  -3   6   55.92    2.64
  13   3  -6   33.21    1.75
 -13  -3   6   32.35    1.72
  11   3  -6  100.22    4.08
 -11  -3   6  101.53    4.06
   9   3  -6  293.55   10.74
  -9  -3   6  286.28   10.73
   7   3  -6   26.34    1.29
  -7  -3   6   24.34    1.28
   5   3  -6   71.61    2.89
  -5  -3   6   73.65    2.92
   3   3  -6  268.44    9.45
  -3  -3   6  248.56    9.46
   1   3  -6    1.31    0.27
  -1  -3   6    1.24    0.25
  -1   3  -6  285.12   10.32
   1  -3   6  286.45   10.34
  -3   3  -6   75.27    3.09
  -3   3  -6   85.50    3.59
   3  -3   6   92.06    3.12
  -5   3  -6  164.98    6.52
  -7   3  -6  411.68   15.37
  11  -3   6   22.25    2.39
  13  -3   6    0.98    1.49
  15  -3   6    5.23    1.89
  17  -3   6    7.72    2.28
  19  -3   6    4.11    2.56
  21  -3   6   17.28    3.58
  26   2  -6    5.06    1.78
  24   2  -6    1.48    1.40
  22   2  -6    4.01    1.21
  20   2  -6   22.59    1.92
  18   2  -6   26.80    1.84
  16   2  -6    0.52    0.60
 -16  -2   6   -0.36    0.49
  14   2  -6   11.50    1.08
 -14  -2   6   11.03    0.97
  12   2  -6    6.02    0.75
 -12  -2   6    6.69    0.76
  10   2  -6  124.74    4.91
 -10  -2   6  126.50    4.89
   8   2  -6   99.15    3.96
  -8  -2   6  102.63    3.97
   6   2  -6   47.36    2.01
  -6  -2   6   47.29    2.02
   4   2  -6  132.74    5.04
  -4  -2   6  135.90    5.06
   2   2  -6   53.08    2.12
  -2  -2   6   53.89    2.14
   0   2  -6    0.35    0.18
   0  -2   6    0.39    0.19
  -2   2  -6    2.80    0.25
   2  -2   6    3.00    0.26
  -4   2  -6   21.77    1.43
  -6   2  -6  160.69    6.37
  10  -2   6    5.47    1.26
  12  -2   6    0.31    1.23
  14  -2   6    2.26    1.64
  16  -2   6    1.08    1.80
  18  -2   6    1.03    2.26
  20  -2   6    2.36    2.66
  22  -2   6   18.63    3.87
  25   1  -6   -1.04    1.43
  23   1  -6    2.28    1.19
  21   1  -6   -0.28    0.89
  19   1  -6    7.28    1.12
  17   1  -6    3.09    0.76
  15   1  -6   66.25    2.94
 -15  -1   6   63.93    2.88
  13   1  -6   35.93    1.81
 -13  -1   6   34.78    1.76
  11   1  -6    1.54    0.43
 -11  -1   6    1.34    0.42
   9   1  -6   41.51    1.87
  -9  -1   6   41.48    1.86
   7   1  -6    3.27    0.44
  -7  -1   6    2.94    0.43
   5   1  -6    8.48    0.61
  -5  -1   6    8.76    0.62
   3   1  -6   20.30    0.96
  -3  -1   6   19.81    0.95
   1   1  -6    2.37    0.32
  -1  -1   6    3.82    0.33
  -1   1  -6   71.44    2.74
   1  -1   6   75.24    2.75
  -3   1  -6   27.38    1.07
  -3   1  -6   26.62    1.48
  -5   1  -6   54.80    2.55
   9  -1   6    2.64    0.96
  11  -1   6   15.22    2.02
  13  -1   6    6.96    1.71
  15  -1   6    0.65    1.74
  17  -1   6    9.97    2.47
  19  -1   6    9.48    2.86
  21  -1   6    3.28    3.15
  26   0  -6   -0.28    1.51
  24   0  -6    7.32    1.51
  22   0  -6   10.02    1.38
  20   0  -6    1.78    0.91
  18   0  -6    1.00    0.74
  16   0  -6  262.51    9.81
 -16   0   6  255.56    9.74
  14   0  -6  457.46   17.21
 -14   0   6  482.45   17.20
  12   0  -6   97.99    3.94
 -12   0   6   96.73    3.91
  10   0  -6   34.55    1.67
 -10   0   6   36.49    1.69
   8   0  -6    0.31    0.29
  -8   0   6    0.86    0.31
   6   0  -6  168.47    6.31
  -6   0   6  169.69    6.31
   4   0  -6  181.31    6.74
  -4   0   6  184.18    6.75
   2   0  -6   14.62    0.73
  -2   0   6   12.85    0.70
   0   0  -6  390.80   14.14
   0   0   6  395.56   14.15
  -2   0  -6 1000.00   35.70
  -4   0  -6  128.97    4.69
  -4   0  -6  127.50    4.67
  -4   0  -6  128.48    5.03
  -6   0  -6   53.44    2.49
  -6   0  -6   50.68    1.92
   6   0   6   49.12    1.93
  -8   0  -6    1.71    0.20
   8   0   6    1.87    0.27
   8   0   6    1.96    0.87
 -10   0  -6  112.50    4.10
  10   0   6  118.06    5.05
  10   0   6  107.04    4.15
 -12   0  -6  101.61    3.73
  12   0   6   98.04    3.81
  12   0   6  104.28    4.96
 -14   0  -6   41.72    1.59
  14   0   6   40.17    3.31
  14   0   6   36.25    1.73
 -16   0  -6   51.23    1.90
  16   0   6   46.27    2.14
  16   0   6   40.14    3.96
  18   0   6   62.72    2.95
  18   0   6   76.25    5.16
  20   0   6   10.94    3.09
  22   0   6    5.62    3.47
  25  -1  -6   -0.30    1.29
  23  -1  -6    1.37    1.18
  21  -1  -6   -0.97    0.86
  19  -1  -6    7.46    1.06
  17  -1  -6    2.56    0.71
 -17   1   6    2.18    0.69
  15  -1  -6   71.37    3.11
 -15   1   6   70.03    3.06
  13  -1  -6   33.35    1.72
 -13   1   6   35.20    1.72
  11  -1  -6    1.15    0.44
 -11   1   6    2.10    0.48
   9  -1  -6   41.04    1.87
  -9   1   6   42.96    1.88
   7  -1  -6    4.00    0.50
  -7   1   6    4.23    0.53
   5  -1  -6    9.16    0.65
  -5   1   6   10.19    0.65
   3  -1  -6   18.05    0.92
  -3   1   6   19.48    0.92
   1  -1  -6    3.87    0.40
   1  -1  -6    3.45    0.39
  -1  -1  -6   76.10    2.92
  -1  -1  -6   76.22    2.90
  -3  -1  -6   28.60    1.22
  -3  -1  -6   27.90    1.43
   3   1   6   28.99    1.23
  -5  -1  -6   51.66    1.92
  -5  -1  -6   41.64    2.23
   5   1   6   51.67    1.95
  -7  -1  -6   66.68    2.57
   7   1   6   67.67    2.62
  -9  -1  -6    1.39    0.27
   9   1   6    1.56    0.39
   9   1   6    2.24    0.88
 -11  -1  -6   11.96    0.70
  11   1   6   13.02    0.93
  11   1   6   12.91    1.71
 -13  -1  -6    5.13    0.48
  13   1   6    6.28    1.55
  13   1   6    4.29    0.66
 -15  -1  -6    0.64    0.38
  15   1   6    0.50    1.70
  15   1   6    1.53    0.67
  17   1   6   11.52    2.51
  17   1   6    6.95    1.00
  19   1   6   10.79    2.86
  21   1   6    0.77    3.04
  26  -2  -6    0.65    1.57
  24  -2  -6    3.74    1.35
  22  -2  -6    4.84    1.20
  20  -2  -6   23.06    1.84
  18  -2  -6   26.18    1.75
  16  -2  -6    0.99    0.60
 -16   2   6   -0.19    0.56
  14  -2  -6   11.17    1.01
 -14   2   6    9.46    0.91
  12  -2  -6    5.25    0.68
 -12   2   6    6.48    0.72
  10  -2  -6  122.28    4.75
 -10   2   6  121.20    4.73
   8  -2  -6   98.96    3.89
  -8   2   6   98.62    3.87
   6  -2  -6   47.16    1.98
  -6   2   6   46.21    1.97
   4  -2  -6  134.97    5.19
   4  -2  -6  140.87    5.23
   2  -2  -6   51.25    2.12
   2  -2  -6   53.38    2.15
   0  -2  -6    0.16    0.21
   0  -2  -6    0.21    0.23
   0   2   6    0.19    0.24
  -2  -2  -6    3.04    0.40
   2   2   6    3.06    0.41
  -4  -2  -6   23.81    1.13
   4   2   6   25.35    1.19
  -6  -2  -6  162.93    6.06
   6   2   6  164.03    6.11
  -8  -2  -6   82.60    3.10
   8   2   6   78.14    3.17
   8   2   6   77.86    3.55
 -10  -2  -6    4.50    0.60
  10   2   6    3.67    0.60
  10   2   6    6.08    1.26
 -12  -2  -6   -0.16    0.36
  12   2   6    0.52    0.52
  12   2   6    0.72    1.14
 -14  -2  -6    2.37    0.50
  14   2   6    1.75    1.55
  14   2   6    3.51    0.80
 -16  -2  -6   -0.38    0.48
  16   2   6    0.68    0.82
  16   2   6    2.47    1.99
  18   2   6    0.93    2.32
  18   2   6   -0.05    1.01
  20   2   6    3.03    2.94
  22   2   6   16.10    3.86
  25  -3  -6    6.72    1.66
  23  -3  -6    2.11    1.18
  21  -3  -6   18.61    1.90
  19  -3  -6   56.22    2.83
  17  -3  -6    2.63    0.75
 -17   3   6    0.66    0.60
  15  -3  -6   80.70    3.37
 -15   3   6   73.85    3.27
  13  -3  -6   35.75    1.80
 -13   3   6   36.18    1.78
  11  -3  -6  100.57    4.06
 -11   3   6  102.43    4.04
   9  -3  -6  289.22   10.77
  -9   3   6  294.32   10.76
   7  -3  -6   24.13    1.26
   7  -3  -6   25.06    1.30
   5  -3  -6   77.03    3.04
   5  -3  -6   72.44    2.99
   3  -3  -6  267.95    9.87
   3  -3  -6  268.14    9.85
   1  -3  -6    0.21    0.29
  -1   3   6    0.80    0.31
  -1  -3  -6  283.27   10.42
   1   3   6  285.46   10.43
  -3  -3  -6   88.27    3.54
   3   3   6   94.22    3.60
  -5  -3  -6  176.45    6.64
   5   3   6  179.97    6.71
  -7  -3  -6  425.58   15.19
   7   3   6  411.32   15.26
  -9  -3  -6   17.78    1.07
   9   3   6   18.89    1.19
 -11  -3  -6   21.04    1.25
  11   3   6   23.01    1.47
  11   3   6   25.99    2.22
 -13  -3  -6    0.36    0.45
  13   3   6    4.28    1.54
  13   3   6    0.96    0.71
 -15  -3  -6    2.85    0.59
  15   3   6    3.72    1.80
  15   3   6    3.27    0.95
  17   3   6    4.55    2.38
  17   3   6    7.54    1.24
  19   3   6    3.71    2.78
  19   3   6    1.52    1.28
  21   3   6   18.15    3.61
  24  -4  -6    1.25    1.36
  22  -4  -6    0.24    1.04
  20  -4  -6    0.80    0.93
  18  -4  -6    3.10    0.85
  16  -4  -6   22.87    1.52
  16  -4  -6   20.29    1.69
 -16   4   6   19.04    1.41
  14  -4  -6   58.02    2.80
  14  -4  -6   59.94    2.70
 -14   4   6   59.01    2.65
  12  -4  -6   12.71    1.13
  12  -4  -6   14.95    1.13
  10  -4  -6   12.51    1.01
  10  -4  -6   12.16    0.93
   8  -4  -6    0.90    0.45
   8  -4  -6    0.38    0.39
   6  -4  -6   44.98    2.04
   6  -4  -6   44.66    2.00
   4  -4  -6    6.53    0.62
   4  -4  -6    6.08    0.65
   2  -4  -6    8.07    0.72
  -2   4   6    6.78    0.66
   0  -4  -6  117.47    4.47
   0   4   6  112.11    4.47
  -2  -4  -6  183.28    6.93
   2   4   6  185.91    6.97
  -4  -4  -6   15.94    0.98
   4   4   6   15.74    1.05
  -6  -4  -6   22.16    1.20
   6   4   6   21.32    1.28
  -8  -4  -6    0.80    0.44
   8   4   6    0.36    0.51
 -10  -4  -6   43.81    2.01
  10   4   6   43.33    2.21
 -12  -4  -6   15.40    1.16
  12   4   6   18.15    1.50
 -14  -4  -6    2.67    0.64
  14   4   6    2.40    0.94
  14   4   6    0.53    1.52
 -16  -4  -6    8.31    0.91
  16   4   6    7.40    2.22
  16   4   6   10.16    1.42
  18   4   6   17.38    3.23
  18   4   6   16.91    2.20
  20   4   6    1.31    2.24
  20   4   6    1.72    3.03
  23  -5  -6    1.24    1.26
  21  -5  -6    2.00    1.14
  19  -5  -6    4.77    1.11
  17  -5  -6    5.50    0.97
  15  -5  -6   44.03    2.52
  15  -5  -6   53.35    2.48
  13  -5  -6   26.86    1.70
  13  -5  -6   28.05    1.63
  11  -5  -6    1.36    0.58
  11  -5  -6    0.96    0.55
   9  -5  -6    5.93    0.74
   9  -5  -6    6.30    0.84
   7  -5  -6    1.05    0.43
   7  -5  -6    0.80    0.45
   5  -5  -6    2.65    0.50
   5  -5  -6    2.09    0.49
   3  -5  -6    0.37    0.36
  -3   5   6    0.48    0.37
   1  -5  -6   29.23    1.46
  -1   5   6   26.57    1.45
  -1  -5  -6  135.02    5.23
   1   5   6  134.75    5.28
  -3  -5  -6   63.01    2.70
   3   5   6   64.93    2.77
  -5  -5  -6    2.16    0.50
   5   5   6    1.92    0.56
  -7  -5  -6   28.14    1.50
   7   5   6   27.20    1.61
  -9  -5  -6    0.28    0.49
   9   5   6   -0.56    0.54
 -11  -5  -6   19.28    1.39
  11   5   6   21.14    1.63
 -13  -5  -6   14.44    1.34
  13   5   6   15.33    1.66
 -15  -5  -6    4.09    0.87
  17   5   6    6.29    1.58
  17   5   6    7.70    2.54
  19   5   6    7.63    3.03
  19   5   6    6.99    1.81
  21   5   6    7.04    3.70
  24  -6  -6    1.87    1.58
  22  -6  -6    9.29    1.59
  20  -6  -6   56.85    3.19
  18  -6  -6   50.18    2.73
  16  -6  -6   10.44    1.39
  14  -6  -6   54.88    2.67
  12  -6  -6   18.08    1.49
  12  -6  -6   17.59    1.38
  10  -6  -6  264.62   10.10
  10  -6  -6  273.34   10.19
   8  -6  -6  175.46    6.79
   8  -6  -6  176.04    6.81
   6  -6  -6   32.41    1.68
   4  -6  -6  126.80    4.95
  -4   6   6  122.49    4.94
   2  -6  -6  138.31    5.30
  -2   6   6  130.27    5.27
   0  -6  -6    4.10    0.60
   0   6   6    4.11    0.68
  -2  -6  -6  100.29    4.05
   2   6   6   99.23    4.10
  -4  -6  -6   20.21    1.25
   4   6   6   18.58    1.34
  -6  -6  -6  371.41   13.56
   6   6   6  361.80   13.64
  -8  -6  -6  202.45    7.74
   8   6   6  202.64    7.88
 -10  -6  -6   10.33    1.22
  10   6   6   11.89    1.39
 -12  -6  -6    1.47    0.83
  12   6   6   -0.13    0.90
  14   6   6    9.01    1.51
  16   6   6   -0.10    1.37
  18   6   6    3.94    1.86
  20   6   6    4.35    2.15
  23  -7  -6    2.70    3.14
  23  -7  -6   -0.77    1.47
  21  -7  -6    3.44    1.35
  19  -7  -6   23.62    2.15
  17  -7  -6   11.59    1.45
  15  -7  -6    7.03    1.10
  13  -7  -6    4.09    0.90
  11  -7  -6   34.16    1.78
  11  -7  -6   22.88    1.77
   9  -7  -6   68.52    3.00
   9  -7  -6   63.67    3.03
   7  -7  -6    4.57    0.74
   7  -7  -6    3.77    0.68
   5  -7  -6    2.52    0.66
  -5   7   6    2.59    0.63
   3  -7  -6   52.61    2.48
  -3   7   6   51.98    2.45
   1  -7  -6   13.34    1.12
  -1   7   6   16.17    1.21
  -1  -7  -6   17.04    1.21
   1   7   6   15.83    1.25
  -3  -7  -6    1.41    0.57
   3   7   6    1.63    0.62
  -5  -7  -6   52.43    2.51
   5   7   6   51.19    2.55
  -7  -7  -6   77.55    3.46
   7   7   6   80.02    3.58
   9   7   6    7.85    1.16
  11   7   6   -0.80    0.88
  13   7   6    3.24    1.28
  15   7   6    2.84    1.54
  17   7   6   -0.52    1.73
  19   7   6   -1.70    2.11
  22  -8  -6    0.68    2.86
  22  -8  -6    0.23    1.55
  20  -8  -6    1.24    1.33
  20  -8  -6    6.21    2.62
  18  -8  -6    1.79    1.18
  18  -8  -6   -1.76    2.16
  16  -8  -6   28.69    3.44
  16  -8  -6   24.51    2.15
  14  -8  -6   45.36    2.65
  14  -8  -6   50.76    3.56
  12  -8  -6    6.72    1.04
  12  -8  -6    7.68    1.57
  10  -8  -6    3.54    1.28
  10  -8  -6    3.53    0.83
   8  -8  -6    5.04    1.13
   8  -8  -6    2.95    0.77
   6  -8  -6   -0.04    0.57
  -6   8   6    0.86    0.54
   4  -8  -6    2.54    0.79
  -4   8   6    5.10    0.82
   2  -8  -6   10.81    1.14
  -2   8   6   11.86    1.14
   0  -8  -6   39.35    2.17
   0   8   6   43.11    2.24
   2   8   6   54.25    2.67
   4   8   6    4.10    0.88
   6   8   6   12.28    1.41
   8   8   6    6.92    1.18
  10   8   6    5.28    1.21
  12   8   6   17.09    1.94
  14   8   6    7.64    1.71
  16   8   6    4.03    1.85
  18   8   6    6.21    2.26
  21  -9  -6   -0.52    3.01
  21  -9  -6   -0.97    1.55
  19  -9  -6    2.50    1.43
  19  -9  -6    5.23    2.72
  17  -9  -6   17.60    1.91
  17  -9  -6   19.91    2.84
  15  -9  -6  175.36    7.71
  15  -9  -6  163.80    6.94
  13  -9  -6  141.49    6.28
  13  -9  -6  128.94    5.67
  11  -9  -6    2.18    1.39
  11  -9  -6    1.16    0.94
   9  -9  -6    7.06    1.10
   9  -9  -6    5.83    1.35
  -7   9   6   27.67    1.82
  -5   9   6   31.09    1.95
  -3   9   6    6.41    0.98
  -1   9   6   86.79    3.88
   3   9   6  193.16    7.70
   5   9   6   -0.62    0.84
   7   9   6   34.37    2.38
   9   9   6   10.22    1.46
  11   9   6   71.50    3.89
  13   9   6   39.43    3.13
  15   9   6   15.10    2.28
  17   9   6   42.70    4.08
  18 -10  -6    2.07    1.58
  18 -10  -6    5.38    2.75
  16 -10  -6    8.04    2.39
  16 -10  -6    6.78    1.46
  14 -10  -6   23.69    3.55
  14 -10  -6   23.64    2.25
  12 -10  -6    0.39    1.02
  12 -10  -6    0.15    1.61
  10 -10  -6   18.19    2.66
  10 -10  -6   23.89    1.89
   8 -10  -6    3.74    1.03
  -8  10   6    3.81    0.95
  -6  10   6    3.43    0.88
  -4  10   6    3.09    0.89
  -2  10   6   13.06    1.50
   0  10   6    1.49    0.90
   2  10   6   14.05    1.55
   4  10   6    4.17    1.14
   6  10   6   51.42    3.00
   8  10   6    6.86    1.46
  10  10   6    5.25    1.48
  12  10   6   -2.36    1.39
  14  10   6    0.28    1.79
  16  10   6   -1.67    2.16
  17 -11  -6    0.17    1.54
  17 -11  -6    0.96    2.64
  15 -11  -6    3.51    2.55
  15 -11  -6    2.87    1.48
  13 -11  -6   -0.60    1.17
  13 -11  -6   -1.77    1.96
  11 -11  -6   16.61    1.83
  11 -11  -6   20.09    3.17
   9 -11  -6   54.76    3.05
  -7  11   6   41.02    2.50
  -5  11   6   25.80    2.00
  -3  11   6   14.26    1.65
  -1  11   6    5.22    1.21
   1  11   6   -0.09    0.93
   3  11   6    1.56    0.98
   5  11   6   31.92    2.48
   7  11   6   60.96    3.53
   9  11   6   27.01    2.77
  11  11   6    1.41    1.58
  13  11   6   -0.91    1.78
  16 -12  -6   22.40    2.55
  14 -12  -6   49.42    3.49
  14 -12  -6   65.07    4.95
  12 -12  -6   -0.13    1.33
  10 -12  -6   35.06    2.64
  -8  12   6   17.99    1.98
  -6  12   6    2.02    1.01
  -4  12   6    1.38    1.04
  -2  12   6    0.37    0.99
   0  12   6   30.58    2.44
   2  12   6   81.88    4.19
   4  12   6    3.05    1.21
   6  12   6   60.36    3.63
   8  12   6   26.92    2.80
  10  12   6    3.54    1.77
  12  12   6    8.04    2.09
  13 -13  -6   20.82    2.39
  11 -13  -6    0.81    1.55
   9 -13  -6    3.09    1.41
  -7  13   6   11.31    1.60
  -5  13   6   17.92    2.09
  -3  13   6   -0.62    1.09
  -1  13   6    5.37    1.36
   1  13   6   38.82    2.98
   3  13   6   28.92    2.69
   5  13   6   -0.53    1.33
   7  13   6   -0.38    1.62
   9  13   6    8.35    2.00
  -8  14   6    3.12    1.40
  -6  14   6    2.41    1.37
  -4  14   6    1.19    1.26
  -2  14   6    1.46    1.39
   0  14   6   10.63    1.75
   2  14   6   14.33    2.06
   4  14   6    2.62    1.63
   8  14  -7    6.68    1.60
   6  14  -7   19.57    2.34
   4  14  -7   15.88    2.12
   2  14  -7    0.45    1.16
   0  14  -7    1.57    1.24
  -2  14  -7   10.20    1.55
  -4  14  -7   -0.62    1.16
  11  13  -7   -0.58    1.31
   9  13  -7    4.92    1.45
   7  13  -7   20.21    2.10
   5  13  -7   71.04    3.67
   3  13  -7   53.52    3.06
   1  13  -7   51.89    2.90
  -1  13  -7   51.88    2.84
  -3  13  -7   22.32    2.02
  -5  13  -7    2.42    1.08
  14  12  -7   -2.34    1.39
  12  12  -7    1.20    1.25
  10  12  -7    2.10    1.14
   8  12  -7    0.05    1.03
   6  12  -7    1.71    0.98
   4  12  -7    0.18    0.90
   2  12  -7    5.48    1.08
   0  12  -7    1.81    0.87
  -2  12  -7    3.84    0.98
  -4  12  -7    1.86    0.87
  -6  12  -7    0.55    0.91
  17  11  -7    4.34    1.69
  15  11  -7    0.70    1.42
  13  11  -7    1.63    1.20
  11  11  -7  109.94    5.04
   9  11  -7  153.47    6.41
   7  11  -7   19.67    1.82
   5  11  -7    1.46    0.88
   3  11  -7   13.05    1.49
   1  11  -7   42.65    2.36
  -1  11  -7    6.65    0.99
  -3  11  -7    9.15    1.04
   3 -11   7    5.58    1.27
  -5  11  -7  110.91    4.56
  -7  11  -7  107.66    4.41
  18  10  -7    1.71    1.58
  16  10  -7   14.70    1.91
  14  10  -7    8.42    1.53
  12  10  -7   23.21    2.05
  10  10  -7  136.40    5.78
   8  10  -7   57.04    2.96
   6  10  -7    6.22    1.03
   4  10  -7   17.16    1.45
   2  10  -7    0.35    0.64
   0  10  -7    0.80    0.65
   0 -10   7    1.07    0.91
  -2  10  -7    1.28    0.63
   2 -10   7    2.66    0.94
  -4  10  -7   23.03    1.47
   4 -10   7   22.78    1.73
  -6  10  -7   91.60    3.81
   6 -10   7   93.66    3.98
  -8  10  -7   24.48    1.57
  21   9  -7   -2.94    1.80
  19   9  -7    1.23    1.51
  17   9  -7    2.05    1.36
  15   9  -7    0.82    1.11
  13   9  -7    1.34    1.02
  11   9  -7    0.96    0.91
   9   9  -7    1.41    0.82
   7   9  -7    3.33    0.85
   5   9  -7    0.13    0.59
   3   9  -7    7.96    1.05
  -3  -9   7    7.11    1.08
   1   9  -7    7.43    0.88
  -1  -9   7    6.29    0.97
  -1   9  -7    0.68    0.52
   1  -9   7    0.62    0.71
  -3   9  -7    5.67    0.77
   3  -9   7    5.49    0.86
  -5   9  -7   -0.09    0.53
   5  -9   7    0.81    0.70
  -7   9  -7    2.24    0.62
   7  -9   7    2.10    0.73
   9  -9   7    1.18    0.58
  22   8  -7    7.16    1.91
  20   8  -7    0.93    1.50
  18   8  -7    1.50    1.27
  16   8  -7   28.30    2.34
  14   8  -7   83.10    3.94
  12   8  -7    3.50    0.94
  10   8  -7   81.22    3.68
   8   8  -7   10.85    1.21
   6   8  -7  113.50    4.57
  -6  -8   7  109.07    4.68
   4   8  -7   87.80    3.69
  -4  -8   7   88.99    3.79
   2   8  -7   16.07    1.16
  -2  -8   7   14.08    1.21
   0   8  -7   27.24    1.52
   0  -8   7   28.80    1.62
  -2   8  -7   61.09    2.63
   2  -8   7   61.93    2.73
  -4   8  -7    1.64    0.51
   4  -8   7    1.07    0.57
  -6   8  -7   51.80    2.23
   6  -8   7   52.91    2.34
  -8   8  -7    2.04    0.53
   8  -8   7    0.75    0.54
  23   7  -7    6.29    1.87
  21   7  -7    5.15    1.54
  19   7  -7   10.70    1.62
  17   7  -7    1.17    1.02
  15   7  -7   14.00    1.68
  13   7  -7    1.49    0.77
  11   7  -7  178.20    7.04
   9   7  -7  257.86    9.79
   7   7  -7    9.38    0.97
  -7  -7   7    7.28    0.94
   5   7  -7   20.65    1.29
  -5  -7   7   17.71    1.27
   3   7  -7    0.75    0.47
  -3  -7   7    1.28    0.56
   1   7  -7   15.34    1.02
  -1  -7   7   14.01    1.11
  -1   7  -7    0.85    0.40
   1  -7   7    0.61    0.47
  -3   7  -7    3.97    1.10
  -3   7  -7    5.82    0.68
   3  -7   7    4.74    0.68
  -5   7  -7  161.43    5.57
   5  -7   7  134.94    5.59
  -7   7  -7  198.40    7.15
   7  -7   7  191.33    7.20
  24   6  -7    3.34    1.73
  22   6  -7    4.76    1.60
  20   6  -7    0.57    1.13
  18   6  -7    0.59    0.94
  16   6  -7   -1.49    0.78
  14   6  -7    1.23    0.76
  12   6  -7    0.44    0.64
  10   6  -7    1.27    0.59
 -10  -6   7    0.79    0.64
   8   6  -7    1.56    0.52
  -8  -6   7    1.62    0.56
   6   6  -7    1.08    0.47
  -6  -6   7    1.49    0.51
   4   6  -7    0.07    0.38
  -4  -6   7   -0.31    0.43
   2   6  -7    6.26    0.68
  -2  -6   7    6.36    0.74
   0   6  -7    3.12    0.48
   0  -6   7    3.31    0.55
  -2   6  -7    3.34    0.46
   2  -6   7    3.91    0.52
  -4   6  -7    3.87    0.47
  -4   6  -7    3.72    1.07
   4  -6   7    4.50    0.55
  -6   6  -7    0.30    1.11
  -6   6  -7    0.47    0.27
   6  -6   7    0.38    0.31
  23   5  -7    4.81    1.54
  21   5  -7   20.35    2.28
  19   5  -7    2.91    1.04
  17   5  -7   14.58    1.58
  15   5  -7  117.95    4.99
  13   5  -7   66.01    3.05
  11   5  -7   36.61    1.89
 -11  -5   7   33.16    1.87
   9   5  -7   81.68    3.44
  -9  -5   7   82.11    3.45
   7   5  -7   43.21    2.01
  -7  -5   7   41.68    2.00
   5   5  -7  189.03    7.09
  -5  -5   7  187.07    7.12
   3   5  -7   71.56    2.95
  -3  -5   7   75.13    3.02
   1   5  -7   16.53    0.94
  -1  -5   7   16.70    0.99
  -1   5  -7   95.51    3.76
   1  -5   7  101.79    3.82
  -3   5  -7   98.52    3.67
  -3   5  -7   92.21    4.19
   3  -5   7   99.96    3.70
  -5   5  -7   30.07    1.21
  -5   5  -7   27.70    1.97
   5  -5   7   29.88    1.24
  -7   5  -7   37.17    2.54
  24   4  -7   -0.71    1.44
  22   4  -7   13.83    1.77
  20   4  -7    8.57    1.36
  18   4  -7   12.75    1.60
  16   4  -7   91.29    4.02
  14   4  -7  144.22    5.80
  12   4  -7    9.29    0.99
 -12  -4   7    8.36    1.00
  10   4  -7   64.80    2.80
 -10  -4   7   62.26    2.78
   8   4  -7    1.92    0.46
  -8  -4   7    1.93    0.46
   6   4  -7  236.07    8.86
  -6  -4   7  241.11    8.91
   4   4  -7  273.81   10.14
  -4  -4   7  278.35   10.19
   2   4  -7   73.84    3.01
  -2  -4   7   79.84    3.08
   0   4  -7  129.20    4.95
   0  -4   7  136.34    5.00
  -4   4  -7    8.62    0.45
  -4   4  -7    9.81    1.21
   4  -4   7    7.73    0.48
  -6   4  -7   48.75    2.63
  -8   4  -7   -0.51    1.16
  25   3  -7    2.77    1.60
  23   3  -7    2.12    1.24
  21   3  -7    2.56    1.15
  19   3  -7    1.18    0.89
  17   3  -7    1.33    0.82
  15   3  -7    1.87    0.69
  13   3  -7    1.21    0.55
 -13  -3   7    1.95    0.61
  11   3  -7    3.75    0.62
 -11  -3   7    3.59    0.59
   9   3  -7    0.01    0.36
  -9  -3   7    0.01    0.35
   7   3  -7    0.13    0.30
  -7  -3   7    0.43    0.38
   5   3  -7    2.06    0.40
  -5  -3   7    1.98    0.41
   3   3  -7    0.27    0.26
  -3  -3   7    0.21    0.28
   1   3  -7    0.30    0.24
  -1  -3   7    0.40    0.26
  -1   3  -7    0.35    0.19
   1  -3   7    0.33    0.21
  -3   3  -7    1.90    0.25
  -3   3  -7    2.08    0.66
   3  -3   7    2.05    0.24
  -5   3  -7    3.06    0.80
  -7   3  -7    0.33    0.78
  15  -3   7    4.46    2.01
  17  -3   7    1.19    2.26
  19  -3   7    3.67    2.83
  21  -3   7    1.54    3.27
  26   2  -7   47.37    3.52
  24   2  -7   20.08    2.47
  22   2  -7    1.67    1.15
  20   2  -7   11.77    1.43
  18   2  -7   21.93    1.73
  16   2  -7   -0.19    0.60
  14   2  -7    8.98    1.03
  12   2  -7   56.91    2.57
 -12  -2   7   57.50    2.55
 -10  -2   7  562.40   20.44
   8   2  -7  224.68    8.53
  -8  -2   7  233.41    8.55
   6   2  -7    8.24    0.65
  -6  -2   7    8.30    0.68
   4   2  -7    0.36    0.24
  -4  -2   7    0.61    0.29
   2   2  -7   25.76    1.19
  -2  -2   7   27.42    1.22
   0   2  -7   40.04    1.57
   0  -2   7   37.06    1.57
  -2   2  -7    6.31    0.39
   2  -2   7    6.10    0.40
  -4   2  -7  167.68    6.60
  -6   2  -7  446.87   16.57
  14  -2   7   22.79    3.10
  16  -2   7   43.88    4.23
  18  -2   7    9.06    2.86
  20  -2   7    7.98    3.31
  25   1  -7   19.18    2.16
  23   1  -7    2.06    1.21
  21   1  -7    2.22    1.02
  19   1  -7    2.32    0.87
  17   1  -7    7.29    0.98
  15   1  -7   94.47    3.89
 -15  -1   7   88.70    3.84
  13   1  -7   24.95    1.42
 -13  -1   7   22.69    1.38
  11   1  -7  129.79    5.03
 -11  -1   7  126.35    5.00
   9   1  -7  212.15    7.90
  -9  -1   7  208.94    7.89
   7   1  -7   21.99    1.13
  -7  -1   7   20.61    1.13
   5   1  -7  215.59    8.16
  -5  -1   7  227.03    8.19
   3   1  -7   68.17    2.71
  -3  -1   7   69.98    2.72
   1   1  -7    3.09    0.36
  -1   1  -7   11.49    0.60
   1  -1   7   10.83    0.58
  -3   1  -7   29.14    1.65
  -3   1  -7   31.01    1.21
  -3   1  -7   30.85    1.22
  -5   1  -7  107.70    4.45
  -7   1  -7  171.67    6.84
  13  -1   7   32.26    3.05
  15  -1   7    2.40    1.88
  17  -1   7   -1.98    2.18
  19  -1   7    0.63    2.70
  21  -1   7    6.16    3.40
  26   0  -7   -3.14    1.53
  24   0  -7   -1.04    1.19
  22   0  -7   -0.23    0.97
  20   0  -7   -0.04    0.80
  18   0  -7    0.10    0.71
  16   0  -7    0.43    0.55
 -16   0   7    0.00    0.58
  14   0  -7    0.62    0.50
 -14   0   7    0.42    0.49
  12   0  -7   -0.12    0.38
 -12   0   7   -0.16    0.37
  10   0  -7    0.24    0.37
 -10   0   7    0.11    0.34
   8   0  -7    0.66    0.33
  -8   0   7    0.06    0.30
   6   0  -7    0.48    0.29
  -6   0   7    0.74    0.30
   4   0  -7    0.57    0.25
  -4   0   7    1.10    0.31
   2   0  -7    0.19    0.22
  -2   0   7    0.30    0.20
   0   0  -7    0.58    0.22
   0   0  -7    0.04    0.21
   0   0   7    0.25    0.19
  -2   0  -7    0.09    0.18
  -2   0  -7    0.13    0.18
  -4   0  -7   -0.09    0.49
  -4   0  -7   -0.04    0.16
  -4   0  -7    0.06    0.19
  -6   0  -7    0.91    0.72
  -6   0  -7   -0.18    0.16
  -6   0  -7    0.02    0.14
  -8   0  -7   -0.08    0.16
 -10   0  -7   -0.07    0.16
  12   0   7    0.58    1.37
  14   0   7   -1.97    1.52
  16   0   7   -1.23    1.92
  18   0   7    0.02    2.32
  20   0   7    1.03    3.11
  25  -1  -7   17.23    1.99
  23  -1  -7    0.12    1.08
  21  -1  -7    1.73    1.04
  19  -1  -7    2.63    0.83
  17  -1  -7    6.92    0.97
  15  -1  -7  100.01    4.07
 -15   1   7   94.72    4.03
  13  -1  -7   24.37    1.46
 -13   1   7   25.76    1.44
  11  -1  -7  139.41    5.27
 -11   1   7  130.04    5.22
   9  -1  -7  209.98    7.97
  -9   1   7  215.98    7.99
   7  -1  -7   23.07    1.18
  -7   1   7   22.18    1.15
   5  -1  -7  220.41    8.16
  -5   1   7  220.90    8.16
   3  -1  -7   66.50    2.67
  -3   1   7   68.65    2.68
   1  -1  -7    0.62    0.25
   1  -1  -7    1.01    0.26
  -1  -1  -7   13.13    0.70
  -1  -1  -7   11.74    0.70
  -3  -1  -7   30.98    1.32
  -3  -1  -7   30.82    1.58
  -3  -1  -7   30.90    1.33
  -5  -1  -7  111.21    4.16
  -5  -1  -7  111.34    4.50
   5   1   7  111.41    4.18
  -7  -1  -7  167.51    6.08
   7   1   7  163.68    6.11
  -9  -1  -7    4.99    0.50
   9   1   7    6.14    0.65
 -11  -1  -7  109.21    4.00
  11   1   7   99.79    4.08
  11   1   7  113.21    5.05
 -13  -1  -7   30.20    1.31
  13   1   7   31.16    2.97
  13   1   7   28.55    1.50
 -15  -1  -7    2.78    0.41
  15   1   7    1.98    1.86
  15   1   7    3.61    0.69
  17   1   7    1.84    2.28
  17   1   7    1.48    0.76
  19   1   7    4.80    2.83
  21   1   7    6.77    3.50
  26  -2  -7   38.97    3.15
  24  -2  -7   21.94    2.35
  22  -2  -7    2.50    1.02
  20  -2  -7   12.07    1.57
  18  -2  -7   23.58    1.73
  16  -2  -7    0.60    0.60
 -16   2   7    1.09    0.55
  14  -2  -7    9.64    1.05
 -14   2   7    8.98    0.92
  12  -2  -7   56.38    2.55
 -12   2   7   58.77    2.53
  10  -2  -7  573.14   20.37
 -10   2   7  547.54   20.34
   8  -2  -7  225.82    8.57
  -8   2   7  234.33    8.57
   6  -2  -7    7.78    0.66
  -6   2   7    8.31    0.66
   4  -2  -7    0.52    0.28
   4  -2  -7    0.09    0.28
   2  -2  -7   26.39    1.25
   2  -2  -7   26.79    1.28
   0  -2  -7   36.73    1.61
   0  -2  -7   37.59    1.63
  -2  -2  -7    5.25    0.53
   2   2   7    6.54    0.57
  -4  -2  -7  177.69    6.54
   4   2   7  175.31    6.56
  -6  -2  -7  469.29   16.83
   6   2   7  462.62   16.86
  -8  -2  -7  136.05    5.25
   8   2   7  145.09    5.34
 -10  -2  -7    8.57    0.73
  10   2   7   12.35    1.79
  10   2   7    7.64    0.86
 -12  -2  -7   21.99    1.14
  12   2   7   20.22    1.33
  12   2   7   25.95    2.54
 -14  -2  -7   22.54    1.22
  14   2   7   21.85    3.04
  14   2   7   22.87    1.49
  16   2   7   38.85    2.07
  16   2   7   35.38    4.06
  18   2   7    8.36    2.83
  18   2   7   10.16    1.32
  20   2   7   11.18    3.33
  25  -3  -7    0.75    1.55
  23  -3  -7   -0.22    1.12
  21  -3  -7    1.36    1.00
  19  -3  -7   -0.09    0.77
  17  -3  -7    1.14    0.72
  15  -3  -7    2.01    0.69
 -15   3   7    1.11    0.61
  13  -3  -7    1.84    0.57
 -13   3   7    1.77    0.52
  11  -3  -7    4.03    0.63
 -11   3   7    3.57    0.55
   9  -3  -7    1.01    0.41
  -9   3   7   -0.26    0.33
   7  -3  -7    1.01    0.38
   7  -3  -7    0.97    0.39
   5  -3  -7    2.63    0.47
   5  -3  -7    1.69    0.39
   3  -3  -7    0.15    0.34
   3  -3  -7   -0.24    0.27
   1  -3  -7    0.50    0.30
   1  -3  -7    0.58    0.34
  -1   3   7    0.34    0.30
  -1  -3  -7   -0.34    0.29
   1   3   7    0.43    0.32
  -3  -3  -7    2.42    0.43
   3   3   7    2.84    0.47
  -5  -3  -7    3.63    0.50
   5   3   7    4.33    0.60
  -7  -3  -7   -0.06    0.34
   7   3   7    1.35    0.46
  -9  -3  -7    1.06    0.43
   9   3   7    1.62    0.53
 -11  -3  -7    0.24    0.47
  11   3   7    0.55    1.25
  11   3   7   -0.05    0.56
 -13  -3  -7    2.02    0.53
  13   3   7    2.59    1.47
  13   3   7    2.57    0.76
 -15  -3  -7    1.33    0.59
  15   3   7    1.09    0.85
  15   3   7   -0.23    1.84
  17   3   7   -0.98    2.34
  17   3   7    1.16    1.01
  19   3   7    3.20    2.87
  21   3   7    1.37    3.45
  24  -4  -7   -0.07    1.23
  22  -4  -7   18.88    1.93
  20  -4  -7    8.16    1.28
  18  -4  -7   12.07    1.51
  16  -4  -7   92.35    3.99
  14  -4  -7  148.58    6.00
  14  -4  -7  151.37    5.89
 -14   4   7  144.57    5.82
  12  -4  -7    9.19    1.02
  12  -4  -7    7.50    0.93
  10  -4  -7   67.05    2.94
  10  -4  -7   66.10    2.88
   8  -4  -7    2.28    0.54
   8  -4  -7    2.28    0.52
   6  -4  -7  244.35    9.04
   6  -4  -7  238.22    9.01
   4  -4  -7  284.05   10.41
   4  -4  -7  276.61   10.37
   2  -4  -7   78.01    3.14
  -2   4   7   73.92    3.11
   0  -4  -7  130.51    5.04
   0   4   7  130.22    5.06
  -2  -4  -7  210.44    7.75
   2   4   7  203.26    7.77
  -4  -4  -7    9.11    0.78
   4   4   7    8.14    0.84
  -6  -4  -7   52.69    2.31
   6   4   7   53.68    2.39
  -8  -4  -7   -0.26    0.42
   8   4   7    0.16    0.50
 -10  -4  -7  176.07    6.53
  10   4   7  167.08    6.67
 -12  -4  -7  176.23    6.57
  12   4   7  167.26    6.76
 -14  -4  -7   26.41    1.52
  14   4   7   26.52    1.98
  14   4   7   26.29    3.10
  16   4   7    5.58    2.31
  18   4   7    6.05    1.43
  18   4   7    7.74    2.94
  20   4   7    4.66    3.46
  23  -5  -7    6.32    1.58
  21  -5  -7   21.61    2.10
  19  -5  -7    1.40    0.99
  17  -5  -7   13.28    1.53
  15  -5  -7  112.56    4.68
  13  -5  -7   56.91    2.86
  13  -5  -7   62.44    2.79
  11  -5  -7   35.07    1.84
  11  -5  -7   32.98    1.92
   9  -5  -7   87.70    3.60
   9  -5  -7   83.09    3.61
   7  -5  -7   42.24    2.01
   7  -5  -7   41.61    2.04
   5  -5  -7  194.49    7.32
   5  -5  -7  188.76    7.29
   3  -5  -7   75.92    3.19
  -3   5   7   76.08    3.19
   1  -5  -7   16.09    1.06
  -1   5   7   15.28    1.08
  -1  -5  -7   95.50    3.83
   1   5   7   94.14    3.86
  -3  -5  -7  101.84    4.09
   3   5   7  102.88    4.18
  -5  -5  -7   31.61    1.59
   5   5   7   29.50    1.69
  -7  -5  -7   40.12    1.99
   7   5   7   43.89    2.15
  -9  -5  -7   39.84    1.92
   9   5   7   36.32    2.06
 -11  -5  -7  175.92    6.60
  11   5   7  165.32    6.78
 -13  -5  -7   54.90    2.69
  13   5   7   61.05    3.03
 -15  -5  -7    2.07    0.81
  15   5   7    2.85    1.21
  17   5   7    1.28    1.38
  17   5   7    3.44    2.46
  19   5   7    7.01    1.80
  19   5   7    6.25    3.09
  24  -6  -7   -1.24    1.59
  22  -6  -7    5.14    1.45
  20  -6  -7   -1.34    1.04
  18  -6  -7   -0.78    0.92
  16  -6  -7   -0.26    0.79
  14  -6  -7    2.90    0.81
  12  -6  -7    0.72    0.66
  12  -6  -7    1.81    0.70
  10  -6  -7    1.65    0.62
  10  -6  -7    0.86    0.70
   8  -6  -7    1.76    0.67
   8  -6  -7    2.11    0.59
   6  -6  -7    1.79    0.57
   6  -6  -7    1.18    0.53
   4  -6  -7    0.37    0.41
  -4   6   7    0.09    0.45
   2  -6  -7    5.57    0.74
  -2   6   7    6.72    0.83
   0  -6  -7    2.87    0.60
   0   6   7    3.74    0.67
  -2  -6  -7    4.00    0.64
   2   6   7    4.66    0.76
  -4  -6  -7    2.91    0.65
   4   6   7    4.48    0.77
  -6  -6  -7    0.55    0.58
   6   6   7    2.21    0.68
  -8  -6  -7    0.03    0.60
   8   6   7    2.08    0.73
 -10  -6  -7    1.23    0.72
  10   6   7    0.80    0.82
 -12  -6  -7    0.27    0.82
  12   6   7   -0.31    0.99
  14   6   7   -0.62    1.18
  16   6   7   -0.38    1.37
  18   6   7    3.76    1.80
  23  -7  -7    4.54    1.68
  21  -7  -7    3.06    1.41
  19  -7  -7    9.09    1.54
  17  -7  -7    0.05    0.96
  15  -7  -7   13.81    1.59
  13  -7  -7    1.34    0.83
  11  -7  -7  184.50    7.25
   9  -7  -7  263.35   10.01
   7  -7  -7    6.37    0.93
   7  -7  -7    9.78    1.05
   5  -7  -7   20.57    1.42
  -5   7   7   19.27    1.38
   3  -7  -7    0.46    0.55
  -3   7   7    0.48    0.53
   1  -7  -7   14.06    1.20
  -1   7   7   16.82    1.25
  -1  -7  -7    1.05    0.61
   1   7   7    1.01    0.59
  -3  -7  -7    6.00    0.91
   3   7   7    6.23    0.88
  -5  -7  -7  165.76    6.56
   5   7   7  167.34    6.65
  -7  -7  -7  168.09    7.25
   7   7   7  205.06    7.46
   9   7   7   10.42    1.35
  11   7   7   23.77    2.11
  13   7   7    4.17    1.34
  15   7   7   18.90    2.24
  17   7   7   19.12    2.53
  22  -8  -7   10.05    1.86
  22  -8  -7    6.28    3.31
  20  -8  -7   -0.39    2.50
  20  -8  -7   -0.29    1.31
  18  -8  -7    1.46    1.23
  16  -8  -7   25.70    2.12
  14  -8  -7   80.85    3.83
  12  -8  -7    2.26    0.91
  10  -8  -7   79.45    3.61
   8  -8  -7   10.46    1.31
  -6   8   7  113.77    4.77
  -4   8   7   90.61    3.93
  -2   8   7   13.00    1.22
   0   8   7   28.85    1.81
   2   8   7   63.49    3.09
   4   8   7   -0.24    0.71
   6   8   7   59.10    3.05
   8   8   7    6.03    1.25
  10   8   7   75.37    3.84
  12   8   7   72.45    3.92
  14   8   7    1.60    1.58
  16   8   7    0.78    1.84
  21  -9  -7    1.34    1.66
  19  -9  -7    1.30    2.62
  19  -9  -7    0.86    1.40
  17  -9  -7    0.53    2.17
  17  -9  -7   -0.18    1.19
  15  -9  -7   -0.61    1.82
  15  -9  -7    0.30    1.16
  13  -9  -7    2.29    1.04
  13  -9  -7    3.82    1.63
  11  -9  -7    1.25    1.30
  11  -9  -7   -1.12    0.80
   9  -9  -7    0.10    0.82
   7  -9  -7    2.63    0.86
  -7   9   7    2.31    0.84
  -5   9   7    0.01    0.65
  -3   9   7    7.48    1.06
  -1   9   7    7.11    1.04
   1   9   7    0.80    0.77
   3   9   7    3.92    0.90
   5   9   7   -0.54    0.83
   7   9   7    4.27    1.17
   9   9   7    0.33    1.07
  11   9   7    0.63    1.29
  13   9   7    2.78    1.56
  15   9   7   -0.02    1.83
  18 -10  -7    1.05    2.69
  18 -10  -7   -0.82    1.51
  16 -10  -7   14.49    1.82
  16 -10  -7   14.77    2.70
  14 -10  -7   10.03    1.59
  14 -10  -7   11.35    2.23
  12 -10  -7   29.63    3.20
  12 -10  -7   22.25    2.09
  10 -10  -7  140.73    5.97
   8 -10  -7   55.37    2.91
  -6  10   7    5.95    1.06
  -4  10   7   17.66    1.66
  -2  10   7    1.23    0.78
   0  10   7    2.77    0.94
   2  10   7    0.51    0.94
   4  10   7   26.36    2.19
   6  10   7   96.84    4.58
   8  10   7   24.84    2.32
  10  10   7   11.79    1.85
  12  10   7   29.23    3.09
  14  10   7   -0.83    1.87
  17 -11  -7    5.56    2.91
  17 -11  -7    2.45    1.70
  15 -11  -7    2.12    1.50
  15 -11  -7    4.72    2.46
  13 -11  -7    2.02    1.27
  13 -11  -7    1.16    2.09
  11 -11  -7  115.51    5.24
   9 -11  -7  158.75    6.71
  -7  11   7   19.47    1.85
  -5  11   7    0.81    0.93
  -3  11   7    9.93    1.32
  -1  11   7   46.97    2.79
   1  11   7    6.53    1.30
   3  11   7    7.37    1.37
   5  11   7  112.48    5.24
   7  11   7  116.81    5.48
   9  11   7    4.37    1.60
  11  11   7    9.62    2.02
  13  11   7   -0.75    1.98
  14 -12  -7   -0.20    1.49
  14 -12  -7   -0.32    2.63
  12 -12  -7   -1.24    1.33
  10 -12  -7    3.71    1.38
   8 -12  -7    0.64    1.19
  -8  12   7    1.88    1.09
  -6  12   7    0.96    1.03
  -4  12   7   -0.25    0.98
  -2  12   7    6.79    1.35
   0  12   7    0.81    1.13
   2  12   7    4.55    1.39
   4  12   7    2.64    1.41
   6  12   7    2.52    1.33
   8  12   7   -0.53    1.59
  10  12   7   -3.39    1.65
  11 -13  -7    3.78    1.63
   9 -13  -7    4.23    1.55
  -7  13   7   17.97    2.28
  -5  13   7   65.60    3.67
  -3  13   7   50.13    3.16
  -1  13   7   45.96    3.10
   1  13   7   56.25    3.54
   3  13   7   24.13    2.78
   5  13   7    2.12    1.55
   7  13   7    3.42    1.69
   8 -14  -7    7.37    1.89
  -8  14   7    5.67    1.57
  -6  14   7   16.03    1.93
  -4  14   7   16.13    2.03
  -2  14   7   -1.55    1.30
   0  14   7    4.37    1.57
   2  14   7    6.53    1.88
   4  14   7   -0.07    1.63
   6  14  -8   16.84    1.98
   4  14  -8   16.13    2.15
   2  14  -8    2.55    1.22
   0  14  -8    1.77    1.27
  11  13  -8    0.04    1.34
   9  13  -8    0.20    1.20
   7  13  -8   18.59    2.23
   5  13  -8   43.41    2.79
   3  13  -8    6.79    1.31
   1  13  -8    1.40    0.99
  -1  13  -8    1.78    1.04
  -3  13  -8   13.11    1.53
  14  12  -8    1.09    1.48
  12  12  -8   10.61    1.66
  10  12  -8   36.95    2.60
   8  12  -8    0.94    1.05
   6  12  -8   69.91    3.53
   4  12  -8   48.06    2.70
   2  12  -8    2.24    0.95
   0  12  -8   16.72    1.62
  -2  12  -8    1.26    0.93
  -4  12  -8    3.74    1.02
  17  11  -8    0.88    1.60
  15  11  -8    2.21    1.46
  13  11  -8   16.92    1.98
  11  11  -8   36.09    2.63
   9  11  -8   21.63    2.00
   7  11  -8    1.73    0.96
   5  11  -8    2.55    0.92
   3  11  -8    1.87    0.90
   1  11  -8   25.40    1.75
  -1  11  -8   39.93    2.19
  -3  11  -8   27.04    1.78
   3 -11   8   28.10    2.26
  -5  11  -8   24.84    1.70
  -7  11  -8   10.22    1.47
  18  10  -8   -0.74    1.58
  16  10  -8    0.43    1.37
  14  10  -8    1.60    1.24
  12  10  -8    0.07    0.99
  10  10  -8   15.35    1.77
   8  10  -8    1.02    0.86
   6  10  -8   18.02    1.66
   4  10  -8   11.56    1.31
   2  10  -8   11.03    1.24
   0  10  -8   20.95    1.47
   0 -10   8   22.39    1.89
  -2  10  -8    0.60    0.63
   2 -10   8   -0.42    0.89
  -4  10  -8    0.67    0.64
   4 -10   8   -0.14    0.90
  -6  10  -8   23.13    1.55
  -8  10  -8    4.69    1.08
  19   9  -8   27.05    2.85
  17   9  -8   10.96    1.73
  15   9  -8   29.58    2.43
  13   9  -8   23.90    2.06
  11   9  -8    9.80    1.28
   9   9  -8    2.83    0.85
   7   9  -8  164.73    6.57
   5   9  -8  408.48   15.15
   3   9  -8  124.20    5.02
  -3  -9   8  124.27    5.19
   1   9  -8    1.13    0.58
  -1  -9   8    0.26    0.73
  -1   9  -8    4.38    0.72
   1  -9   8    4.75    0.87
  -3   9  -8   31.65    1.61
   3  -9   8   27.42    1.75
  -5   9  -8    3.94    0.68
   5  -9   8    2.98    0.76
  -7   9  -8    3.22    0.67
   7  -9   8    4.47    0.80
   9  -9   8   61.14    2.59
  22   8  -8    8.43    1.97
  20   8  -8    9.15    1.80
  18   8  -8    4.19    1.38
  16   8  -8    5.90    1.27
  14   8  -8    3.54    1.04
  12   8  -8    4.24    0.98
  10   8  -8   10.88    1.29
   8   8  -8    6.01    0.93
   6   8  -8   85.44    3.29
  -6  -8   8   60.72    3.33
   4   8  -8   72.03    3.06
  -4  -8   8   66.94    3.19
   2   8  -8    5.22    0.75
  -2  -8   8    7.33    0.92
   0   8  -8    1.53    0.53
   0  -8   8    3.12    0.68
  -2   8  -8    1.03    0.48
   2  -8   8    0.78    0.63
  -4   8  -8    2.26    0.53
   4  -8   8    2.20    0.65
  -6   8  -8    1.58    0.52
   6  -8   8    0.27    0.57
   8  -8   8    5.40    0.60
  21   7  -8    2.54    1.51
  19   7  -8    3.49    1.37
  17   7  -8   12.98    1.65
  15   7  -8    2.47    0.94
  13   7  -8    0.86    0.78
  11   7  -8   33.61    2.03
   9   7  -8   49.08    2.46
   7   7  -8    1.24    0.58
  -7  -7   8    1.53    0.70
   5   7  -8   24.09    1.41
  -5  -7   8   22.14    1.47
   3   7  -8    4.60    0.67
  -3  -7   8    3.78    0.70
   1   7  -8   70.90    2.99
  -1  -7   8   73.88    3.12
  -1   7  -8   15.90    1.06
   1  -7   8   19.30    1.21
  -3   7  -8    1.79    0.45
   3  -7   8    0.34    0.51
  -5   7  -8   28.42    1.38
   5  -7   8   30.00    1.44
   7  -7   8   29.13    1.33
  22   6  -8   11.07    1.76
  20   6  -8    4.99    1.32
  18   6  -8   13.60    1.62
  16   6  -8   19.12    1.77
  14   6  -8    7.03    1.06
  12   6  -8   92.47    4.02
  10   6  -8  278.64   10.53
   8   6  -8   47.93    2.24
  -8  -6   8   44.24    2.25
   6   6  -8   47.83    2.23
  -6  -6   8   49.67    2.31
   4   6  -8   32.10    1.62
  -4  -6   8   32.52    1.68
   2   6  -8   77.04    3.12
  -2  -6   8   76.58    3.19
   0   6  -8  203.71    7.59
   0  -6   8  204.51    7.66
  -2   6  -8   25.18    1.24
   2  -6   8   24.22    1.29
  -4   6  -8   63.37    2.41
  -4   6  -8   53.80    3.20
   4  -6   8   62.12    2.45
   6  -6   8  157.44    5.77
  23   5  -8    1.98    1.47
  21   5  -8   11.99    1.73
  19   5  -8    4.69    1.18
  17   5  -8   -0.06    0.87
  15   5  -8    1.70    0.78
  13   5  -8   -0.36    0.60
  11   5  -8    8.74    1.01
 -11  -5   8    7.42    0.98
   9   5  -8    1.26    0.52
  -9  -5   8    0.45    0.58
   7   5  -8   25.78    1.43
  -7  -5   8   26.36    1.49
   5   5  -8   98.42    3.90
  -5  -5   8   97.04    3.95
   3   5  -8   36.54    1.72
  -3  -5   8   38.65    1.80
   1   5  -8    0.86    0.34
  -1  -5   8    0.73    0.39
  -1   5  -8    0.23    0.30
   1  -5   8    0.16    0.33
  -3   5  -8    4.07    0.52
  -3   5  -8    4.29    0.96
   3  -5   8    3.82    0.44
  -5   5  -8    1.61    0.97
  -5   5  -8    0.12    0.17
   5  -5   8    0.63    0.25
  24   4  -8    1.35    1.49
  22   4  -8   16.56    2.14
  20   4  -8   12.47    1.56
  18   4  -8    0.95    0.88
  16   4  -8    0.69    0.78
  14   4  -8   14.88    1.31
  12   4  -8    0.72    0.53
 -12  -4   8    0.54    0.57
  10   4  -8   10.27    0.95
 -10  -4   8   10.07    0.99
   8   4  -8    4.53    0.63
  -8  -4   8    5.10    0.67
   6   4  -8  133.50    5.23
  -6  -4   8  138.13    5.28
   4   4  -8   93.63    3.71
  -4  -4   8   95.78    3.78
   2   4  -8    3.27    0.44
  -2  -4   8    3.77    0.51
   0   4  -8    1.61    0.34
   0  -4   8    1.46    0.37
  -2   4  -8   29.70    1.30
   2  -4   8   31.33    1.33
  -4   4  -8    9.53    1.33
  -4   4  -8    6.97    0.44
   4  -4   8   10.12    0.50
  -6   4  -8    0.19    0.92
  25   3  -8   28.45    2.94
  23   3  -8    6.42    1.53
  21   3  -8   26.13    2.16
  19   3  -8    1.42    0.96
  17   3  -8    5.17    1.00
  15   3  -8    1.94    0.67
 -13  -3   8    5.45    0.85
  11   3  -8  207.28    7.91
 -11  -3   8  207.76    7.92
   9   3  -8  209.22    8.13
  -9  -3   8  222.20    8.17
   7   3  -8   33.19    1.62
  -7  -3   8   32.78    1.62
   5   3  -8  289.33   10.66
  -5  -3   8  290.61   10.70
   3   3  -8    2.87    0.41
  -3  -3   8    2.80    0.45
   1   3  -8  213.45    8.03
  -1  -3   8  225.41    8.09
  -1   3  -8   96.86    3.61
   1  -3   8   95.37    3.63
  -3   3  -8    8.31    0.47
  -3   3  -8    7.06    1.11
   3  -3   8    8.18    0.48
  -5   3  -8   89.64    3.97
  -7   3  -8   76.08    3.67
  -9   3  -8    4.85    1.58
  24   2  -8    4.92    1.55
  22   2  -8    1.03    1.16
  20   2  -8   -0.12    0.89
  18   2  -8    3.91    0.96
  16   2  -8    8.27    1.09
  14   2  -8    2.49    0.68
 -14  -2   8    1.52    0.68
  12   2  -8   32.62    1.73
 -12  -2   8   29.15    1.62
  10   2  -8  147.03    5.78
 -10  -2   8  151.47    5.79
   8   2  -8   36.07    1.71
  -8  -2   8   35.69    1.71
   6   2  -8   11.79    0.82
  -6  -2   8   12.15    0.85
   4   2  -8    1.70    0.36
  -4  -2   8    1.37    0.36
   2   2  -8   63.07    2.61
  -2  -2   8   69.33    2.65
   0   2  -8  153.67    5.73
   0  -2   8  157.48    5.76
  -2   2  -8   51.01    1.95
   2  -2   8   49.79    1.96
  -4   2  -8   41.08    2.22
  -6   2  -8   62.87    3.05
  -8   2  -8   24.53    2.13
  25   1  -8    4.22    1.60
  23   1  -8    5.68    1.39
  21   1  -8   23.04    2.03
  19   1  -8    3.68    0.94
  17   1  -8    2.40    0.79
  15   1  -8    3.00    0.75
  13   1  -8    1.93    0.61
 -13  -1   8    2.02    0.61
  11   1  -8   19.35    1.22
 -11  -1   8   19.90    1.21
   9   1  -8   17.68    1.11
  -9  -1   8   16.72    1.06
   7   1  -8   28.69    1.41
  -7  -1   8   28.84    1.46
   5   1  -8  114.83    4.43
  -5  -1   8  115.61    4.45
   3   1  -8   27.83    1.30
  -3  -1   8   29.03    1.33
   1   1  -8   22.94    1.08
  -1  -1   8   23.07    1.08
  -1   1  -8    1.81    0.30
   1  -1   8    2.24    0.28
  -3   1  -8    0.66    0.21
  -3   1  -8    0.74    0.21
  -3   1  -8    1.04    0.58
  -5   1  -8   23.43    1.64
  -5   1  -8   23.41    0.94
  -7   1  -8    0.97    0.90
  26   0  -8   16.77    2.15
  24   0  -8    3.54    1.29
  22   0  -8   96.43    4.48
  20   0  -8   92.25    4.21
  18   0  -8   22.59    1.73
  16   0  -8   29.74    1.77
  14   0  -8   65.32    2.97
 -14   0   8   68.10    2.98
  12   0  -8    2.46    0.56
 -12   0   8    1.28    0.48
  10   0  -8   13.42    0.99
 -10   0   8   15.44    1.01
   8   0  -8   94.30    3.77
  -8   0   8   94.85    3.77
   6   0  -8  837.42   30.56
  -6   0   8  862.98   30.58
   4   0  -8  817.13   29.35
  -4   0   8  817.27   29.36
   2   0  -8   55.81    2.29
  -2   0   8   58.14    2.31
   0   0  -8    2.09    0.34
   0   0  -8    1.34    0.30
  -2   0  -8  150.19    5.46
  -2   0  -8  144.42    5.42
  -4   0  -8   59.29    2.24
  -4   0  -8   57.76    2.68
  -4   0  -8   55.48    2.21
  -6   0  -8    4.14    0.94
  -6   0  -8    2.99    0.34
  -6   0  -8    2.78    0.35
  16   0   8   27.91    3.87
  18   0   8    3.10    2.61
  20   0   8   17.04    3.63
  25  -1  -8    2.24    1.48
  23  -1  -8    4.15    1.40
  21  -1  -8   24.87    2.06
  19  -1  -8    3.85    0.98
  17  -1  -8    1.03    0.71
  15  -1  -8    2.74    0.66
 -15   1   8    2.53    0.70
  13  -1  -8    1.80    0.56
 -13   1   8    1.19    0.55
  11  -1  -8   19.18    1.22
 -11   1   8   19.97    1.25
   9  -1  -8   16.54    1.09
  -9   1   8   17.01    1.09
   7  -1  -8   27.00    1.38
  -7   1   8   27.81    1.37
   5  -1  -8  113.11    4.45
  -5   1   8  118.19    4.46
   3  -1  -8   27.84    1.29
  -3   1   8   27.53    1.30
   1  -1  -8   22.14    1.09
   1  -1  -8   22.22    1.11
  -1  -1  -8    1.82    0.35
  -1  -1  -8    2.45    0.36
  -3  -1  -8    0.50    0.26
  -3  -1  -8    0.85    0.55
  -3  -1  -8    0.16    0.25
  -5  -1  -8   23.06    1.63
  -5  -1  -8   22.24    1.04
  -5  -1  -8   21.98    1.05
  -7  -1  -8    0.23    0.27
   7   1   8    0.52    0.33
  -9  -1  -8   21.39    0.96
   9   1   8   17.57    1.02
 -11  -1  -8   47.95    1.87
  11   1   8   45.68    1.97
 -13  -1  -8    1.88    0.35
  13   1   8    1.34    0.52
  15   1   8   21.33    3.36
  15   1   8   18.17    1.23
  17   1   8   11.78    2.79
  19   1   8    3.10    3.09
  21   1   8   -0.62    3.45
  24  -2  -8    2.58    1.42
  22  -2  -8    1.25    1.08
  20  -2  -8    0.02    0.85
  18  -2  -8    6.49    1.07
  16  -2  -8    9.02    1.09
  14  -2  -8    1.68    0.58
 -14   2   8    1.26    0.57
  12  -2  -8   29.35    1.64
 -12   2   8   30.00    1.61
  10  -2  -8  154.87    6.05
 -10   2   8  158.29    6.04
   8  -2  -8   37.64    1.77
  -8   2   8   36.52    1.73
   6  -2  -8   12.19    0.83
  -6   2   8   12.18    0.81
   4  -2  -8    1.73    0.42
   4  -2  -8    1.76    0.39
   2  -2  -8   64.48    2.62
   2  -2  -8   62.66    2.58
   0  -2  -8  160.47    5.94
   0  -2  -8  154.59    5.89
  -2  -2  -8   50.80    2.10
  -2  -2  -8   50.48    2.12
  -4  -2  -8   43.51    1.87
   4   2   8   43.82    1.89
  -6  -2  -8   65.16    2.58
   6   2   8   63.02    2.61
  -8  -2  -8   23.84    1.15
   8   2   8   21.32    1.22
 -10  -2  -8    5.31    0.69
  10   2   8    5.59    0.72
 -12  -2  -8    5.46    0.58
  12   2   8    5.48    0.72
 -14  -2  -8   16.62    1.04
  14   2   8   17.15    1.31
  16   2   8   43.21    4.19
  16   2   8   32.93    1.96
  18   2   8   10.77    2.97
  20   2   8    0.31    3.26
  25  -3  -8   24.86    2.74
  23  -3  -8    1.13    1.22
  21  -3  -8   21.85    2.05
  19  -3  -8    1.45    0.82
  17  -3  -8    6.72    1.01
  15  -3  -8    1.76    0.69
  13  -3  -8    8.07    0.95
 -13   3   8    9.75    1.01
  11  -3  -8  200.57    7.75
 -11   3   8  206.97    7.75
   9  -3  -8  212.68    8.20
   9  -3  -8  225.77    8.30
  -9   3   8  214.83    8.19
   7  -3  -8   33.17    1.66
   7  -3  -8   32.39    1.63
   5  -3  -8  297.29   10.90
   5  -3  -8  290.70   10.85
   3  -3  -8    2.14    0.47
   1  -3  -8  219.30    8.02
   1  -3  -8  210.11    7.99
  -1  -3  -8   96.61    3.83
   1   3   8   97.75    3.84
  -3  -3  -8    7.72    0.71
   3   3   8    7.53    0.75
  -5  -3  -8   98.34    3.80
   5   3   8   95.37    3.84
  -7  -3  -8   79.95    3.25
   7   3   8   82.08    3.33
  -9  -3  -8    7.01    0.79
   9   3   8    8.06    0.97
 -11  -3  -8  112.84    4.20
  11   3   8  101.45    4.32
 -13  -3  -8    1.69    0.53
  13   3   8    1.27    0.75
  15   3   8   76.43    3.54
  15   3   8   85.07    4.95
  17   3   8   44.25    4.68
  17   3   8   44.54    2.55
  19   3   8    2.70    2.95
  24  -4  -8    1.31    1.41
  22  -4  -8   16.77    2.16
  20  -4  -8   13.77    1.76
  18  -4  -8    1.17    0.92
  16  -4  -8    2.09    0.80
  14  -4  -8   13.71    1.26
  12  -4  -8    1.40    0.63
  12  -4  -8    1.05    0.71
  10  -4  -8   11.49    1.08
  10  -4  -8   10.65    0.98
   8  -4  -8    3.67    0.61
   8  -4  -8    4.72    0.68
   6  -4  -8  140.56    5.38
   6  -4  -8  133.28    5.32
   4  -4  -8   94.39    3.78
   4  -4  -8   93.14    3.81
   2  -4  -8    3.04    0.54
   2  -4  -8    3.11    0.56
   0  -4  -8    1.46    0.42
   0   4   8    1.73    0.47
  -2  -4  -8   30.12    1.51
   2   4   8   28.97    1.53
  -4  -4  -8   10.64    0.86
   4   4   8   11.59    0.95
  -6  -4  -8    1.09    0.44
   6   4   8    0.68    0.52
  -8  -4  -8    9.74    0.95
   8   4   8   10.15    1.07
 -10  -4  -8   87.78    3.50
  10   4   8   82.76    3.67
 -12  -4  -8   56.04    2.52
  12   4   8   54.80    2.72
 -14  -4  -8    1.48    0.64
  14   4   8    1.58    0.91
  16   4   8    2.75    1.12
  18   4   8    2.11    2.83
  20   4   8   11.84    3.63
  23  -5  -8    1.97    1.39
  21  -5  -8   15.02    2.03
  19  -5  -8    3.53    1.09
  17  -5  -8   -0.61    0.84
  15  -5  -8    2.68    0.85
  13  -5  -8    0.36    0.63
  11  -5  -8    6.42    0.97
  11  -5  -8    8.71    1.07
   9  -5  -8    0.47    0.63
   9  -5  -8    2.72    0.63
   7  -5  -8   26.87    1.57
   7  -5  -8   26.11    1.53
   5  -5  -8  101.87    4.14
   3  -5  -8   38.81    1.91
   3  -5  -8   38.32    1.92
  -3   5   8   40.86    1.96
   1  -5  -8    0.97    0.43
  -1   5   8    1.38    0.48
  -1  -5  -8    0.70    0.44
   1   5   8    0.71    0.46
  -3  -5  -8    3.39    0.61
   3   5   8    3.54    0.66
  -5  -5  -8    0.21    0.46
   5   5   8    0.99    0.59
  -7  -5  -8    1.24    0.52
   7   5   8   -0.32    0.56
  -9  -5  -8   34.04    1.81
   9   5   8   34.24    2.02
 -11  -5  -8   61.41    2.77
  11   5   8   61.38    3.03
 -13  -5  -8    9.14    1.03
  13   5   8    8.72    1.31
  15   5   8    6.01    1.34
  17   5   8    8.68    1.56
  22  -6  -8   11.65    1.78
  20  -6  -8    6.69    1.43
  18  -6  -8   11.95    1.49
  16  -6  -8   17.11    1.66
  14  -6  -8    9.19    1.15
  12  -6  -8   90.58    3.96
  10  -6  -8  275.57   10.43
   8  -6  -8   40.88    2.24
   8  -6  -8   45.84    2.20
   6  -6  -8   48.03    2.39
   6  -6  -8   50.63    2.38
   4  -6  -8   33.26    1.78
   4  -6  -8   31.11    1.73
  -4   6   8   33.30    1.78
   2  -6  -8   84.73    3.53
  -2   6   8   80.18    3.51
   0  -6  -8  206.46    7.95
   0   6   8  209.74    7.99
  -2  -6  -8   23.77    1.48
   2   6   8   26.27    1.55
  -4  -6  -8   68.14    3.04
   4   6   8   69.30    3.12
  -6  -6  -8  166.49    6.49
   6   6   8  166.00    6.59
  -8  -6  -8   30.04    1.84
   8   6   8   30.76    1.96
 -10  -6  -8   32.83    1.97
  10   6   8   36.95    2.26
  12   6   8   28.04    2.25
  14   6   8   39.76    2.78
  16   6   8   94.82    4.74
  18   6   8   20.92    2.37
  23  -7  -8    1.46    1.65
  21  -7  -8    1.06    1.38
  19  -7  -8    3.60    1.28
  17  -7  -8   11.51    1.50
  15  -7  -8    3.21    0.95
  13  -7  -8    0.16    0.79
  11  -7  -8   33.52    2.01
   9  -7  -8   51.72    2.60
   7  -7  -8    1.51    0.64
   5  -7  -8   17.85    1.48
   5  -7  -8   23.50    1.51
  -5   7   8   25.54    1.55
   3  -7  -8    2.73    0.71
  -3   7   8    5.99    0.89
   1  -7  -8   65.54    3.05
  -1   7   8   70.26    3.12
  -1  -7  -8   16.33    1.41
   1   7   8   19.01    1.43
  -3  -7  -8    1.82    0.74
   3   7   8    1.01    0.66
  -5  -7  -8   22.85    1.70
   5   7   8   31.76    1.87
   7   7   8   31.96    2.08
   9   7   8    0.09    0.93
  11   7   8   10.07    1.53
  13   7   8    1.89    1.38
  15   7   8   23.47    2.83
  17   7   8    7.21    2.00
  22  -8  -8   13.78    2.08
  20  -8  -8   12.03    1.85
  18  -8  -8    5.79    1.43
  16  -8  -8    5.67    1.31
  14  -8  -8    4.58    1.12
  12  -8  -8    3.49    0.98
  10  -8  -8    8.86    1.16
   8  -8  -8    6.04    1.00
   6  -8  -8   88.05    3.83
  -6   8   8   83.33    3.81
  -4   8   8   71.27    3.32
  -2   8   8    4.19    0.83
   0   8   8    2.57    0.79
   2   8   8    1.18    0.79
   4   8   8    2.28    0.91
   6   8   8    0.89    0.86
   8   8   8    6.29    1.28
  10   8   8   33.26    2.59
  12   8   8   26.95    2.77
  14   8   8    1.12    1.71
  16   8   8    5.43    2.14
  19  -9  -8   22.90    2.67
  19  -9  -8   22.10    3.41
  17  -9  -8   14.60    2.77
  17  -9  -8    8.49    1.63
  15  -9  -8   31.08    2.49
  15  -9  -8   30.99    3.75
  13  -9  -8   26.46    3.11
  13  -9  -8   23.89    2.19
  11  -9  -8   11.99    1.47
  11  -9  -8    9.28    1.65
   9  -9  -8    2.44    0.93
   7  -9  -8  173.13    6.99
  -5   9   8  409.00   15.33
  -3   9   8  125.51    5.31
  -1   9   8   -0.35    0.69
   1   9   8    4.90    1.06
   3   9   8   31.80    2.23
   5   9   8    5.59    1.21
   7   9   8    2.48    1.10
   9   9   8   70.12    3.86
  11   9   8  184.67    7.87
  13   9   8   33.83    3.25
  15   9   8    5.69    2.30
  18 -10  -8   -2.07    1.59
  18 -10  -8   -2.89    2.60
  16 -10  -8    1.60    1.38
  16 -10  -8   -0.28    2.44
  14 -10  -8    2.73    2.03
  14 -10  -8    2.82    1.38
  12 -10  -8    0.25    1.72
  12 -10  -8    0.60    1.02
  10 -10  -8   13.92    1.77
   8 -10  -8    3.57    1.02
  -6  10   8   13.10    1.60
  -4  10   8   11.84    1.49
  -2  10   8   12.96    1.52
   0  10   8   22.27    1.97
   2  10   8    1.42    1.00
   4  10   8   -0.90    1.03
   6  10   8   25.28    2.36
   8  10   8    3.98    1.43
  10  10   8   10.58    1.98
  12  10   8    3.92    1.89
  14  10   8   12.00    2.43
  17 -11  -8    0.63    1.65
  17 -11  -8   -0.25    2.73
  15 -11  -8    3.12    2.47
  15 -11  -8    2.61    1.54
  13 -11  -8   22.96    3.71
  13 -11  -8   18.17    2.31
  11 -11  -8   39.28    2.73
   9 -11  -8   18.72    2.14
   7 -11  -8   -1.03    0.91
  -7  11   8    0.38    0.91
  -5  11   8    3.37    1.02
  -3  11   8    1.66    1.04
  -1  11   8   24.17    2.16
   1  11   8   37.59    2.54
   3  11   8   31.04    2.51
   5  11   8   20.57    2.36
   7  11   8   14.35    1.95
   9  11   8    1.79    1.53
  11  11   8    1.41    1.92
  14 -12  -8    3.02    1.61
  12 -12  -8   10.68    1.78
  10 -12  -8   38.77    2.94
   8 -12  -8    1.62    1.20
  -6  12   8   67.81    3.62
  -4  12   8   45.29    2.93
  -2  12   8    1.11    1.13
   0  12   8   15.67    2.09
   2  12   8    3.58    1.32
   4  12   8    4.59    1.60
   6  12   8   16.77    2.20
   8  12   8    2.63    1.66
  10  12   8   39.50    3.68
  11 -13  -8   -1.85    1.53
   9 -13  -8    1.04    1.47
   7 -13  -8   18.10    2.16
  -7  13   8   11.80    1.86
  -5  13   8   35.06    2.71
  -3  13   8    6.92    1.58
  -1  13   8    0.26    1.29
   1  13   8    0.26    1.34
   3  13   8   10.98    2.01
   5  13   8    1.81    1.63
   7  13   8    0.02    1.81
  -6  14   8   11.54    1.85
  -4  14   8   14.63    1.92
  -2  14   8    3.99    1.51
   0  14   8    3.16    1.65
  11  13  -9    5.43    1.49
   9  13  -9   14.65    1.88
   7  13  -9   84.72    4.21
   5  13  -9  110.47    4.98
   3  13  -9   18.72    2.00
   1  13  -9    3.12    1.13
  -1  13  -9    0.43    1.05
  -3  13  -9   20.61    2.62
  14  12  -9   -1.04    1.51
  12  12  -9    0.29    1.36
  10  12  -9    4.00    1.34
   8  12  -9    5.03    1.22
   6  12  -9   -0.30    1.02
   4  12  -9    2.11    1.01
   2  12  -9    1.07    0.94
   0  12  -9    0.86    0.92
  -2  12  -9    3.93    1.01
  -4  12  -9    0.57    0.96
  15  11  -9   30.24    2.68
  13  11  -9    8.82    1.61
  11  11  -9   20.87    2.11
   9  11  -9   31.45    2.37
   7  11  -9    0.16    0.91
   5  11  -9    6.38    1.09
   3  11  -9   24.32    1.79
   1  11  -9  166.02    6.59
  -1  11  -9   81.45    3.59
  -3  11  -9    3.20    0.88
  -5  11  -9    4.76    0.96
  18  10  -9   16.05    2.25
  16  10  -9   26.08    2.58
  14  10  -9    9.32    1.54
  12  10  -9    6.91    1.34
  10  10  -9   12.64    1.70
   8  10  -9    0.76    0.82
   6  10  -9   46.63    2.50
   4  10  -9   10.37    1.32
   2  10  -9   86.59    3.76
   0  10  -9  140.62    5.46
   0 -10   9  132.31    5.70
  -2  10  -9   14.64    1.31
   2 -10   9   16.16    1.68
  -4  10  -9    0.12    0.65
  -6  10  -9    1.45    0.73
  19   9  -9    0.72    1.56
  17   9  -9   -1.09    1.26
  15   9  -9    1.83    1.19
  13   9  -9    5.62    1.22
  11   9  -9    1.47    0.90
   9   9  -9    1.72    0.83
   7   9  -9    2.07    0.81
   5   9  -9    0.09    0.63
   3   9  -9    2.86    0.68
  -3  -9   9    0.40    0.89
   1   9  -9    1.79    0.59
  -1  -9   9    1.50    0.87
  -1   9  -9    0.78    0.55
   1  -9   9    2.26    0.81
  -3   9  -9    0.97    0.59
   3  -9   9   -0.05    0.75
  -5   9  -9    1.18    0.61
   5  -9   9    1.59    0.72
  -7   9  -9    6.86    0.78
  20   8  -9   13.70    1.96
  18   8  -9    8.90    1.59
  16   8  -9   14.17    1.84
  14   8  -9    4.17    1.11
  12   8  -9    5.03    0.99
  10   8  -9    1.38    0.74
   8   8  -9   10.42    1.19
   6   8  -9  164.23    6.46
   4   8  -9   88.67    3.66
  -4  -8   9   83.78    3.77
   2   8  -9   18.95    1.27
  -2  -8   9   17.42    1.39
   0   8  -9   51.16    2.34
   0  -8   9   52.74    2.47
  -2   8  -9    8.59    0.90
   2  -8   9    8.15    1.02
  -4   8  -9   60.00    2.53
   4  -8   9   59.56    2.64
  -6   8  -9   24.23    1.27
   6  -8   9   21.62    1.33
  21   7  -9   13.32    2.01
  19   7  -9    8.51    1.54
  17   7  -9   64.38    3.38
  15   7  -9   57.48    3.04
  13   7  -9   20.76    1.71
  11   7  -9   38.55    2.15
   9   7  -9   42.62    2.19
   7   7  -9    3.98    0.75
  -7  -7   9    3.72    0.83
   5   7  -9   21.75    1.32
  -5  -7   9   22.04    1.53
   3   7  -9   40.46    1.95
  -3  -7   9   39.75    2.03
   1   7  -9  314.74   11.64
  -1  -7   9  317.30   11.76
  -1   7  -9  171.05    6.49
   1  -7   9  172.83    6.59
  -3   7  -9    6.31    0.73
   3  -7   9    6.28    0.83
  -5   7  -9    0.83    0.44
   5  -7   9    0.90    0.44
  22   6  -9    3.70    1.49
  20   6  -9    1.68    1.29
  18   6  -9    0.99    1.01
  16   6  -9    0.31    0.87
  14   6  -9    4.38    0.92
  12   6  -9    1.39    0.76
  10   6  -9    1.58    0.64
   8   6  -9   -0.27    0.49
  -8  -6   9    0.01    0.63
   6   6  -9    1.34    0.52
  -6  -6   9    0.39    0.56
   4   6  -9    2.98    0.55
  -4  -6   9    2.63    0.57
   2   6  -9    0.80    0.41
  -2  -6   9    1.92    0.51
   0   6  -9    0.63    0.39
   0  -6   9    1.09    0.48
  -2   6  -9    6.04    0.67
   2  -6   9    5.47    0.62
  -4   6  -9    2.33    0.42
   4  -6   9    1.70    0.43
  23   5  -9   40.34    3.14
  21   5  -9   89.75    4.49
  19   5  -9    3.74    1.21
  17   5  -9   18.88    1.87
  15   5  -9   -0.49    0.75
  13   5  -9   28.00    1.83
  11   5  -9    2.84    0.72
   9   5  -9    2.62    0.63
  -9  -5   9    3.08    0.73
   7   5  -9   85.76    3.62
  -7  -5   9   90.78    3.70
   5   5  -9  197.97    7.52
  -5  -5   9  201.03    7.60
   3   5  -9   17.24    1.07
  -3  -5   9   18.93    1.16
   1   5  -9  111.45    4.32
  -1  -5   9  114.07    4.42
  -1   5  -9   19.10    1.02
   1  -5   9   19.82    1.09
  -3   5  -9   46.84    2.80
  -3   5  -9   50.94    2.06
   3  -5   9   53.80    2.08
  24   4  -9   16.47    2.19
  22   4  -9   88.82    4.50
  20   4  -9   52.31    3.09
  18   4  -9   -1.36    0.92
  16   4  -9    0.89    0.82
  14   4  -9   18.08    1.45
  12   4  -9   26.36    1.62
  10   4  -9   21.69    1.38
 -10  -4   9   19.76    1.42
   8   4  -9   71.71    3.04
  -8  -4   9   71.78    3.10
   6   4  -9  319.46   11.86
  -6  -4   9  324.71   11.93
   4   4  -9  180.92    6.95
  -4  -4   9  190.31    7.04
   2   4  -9   10.74    0.76
  -2  -4   9   11.12    0.86
   0   4  -9   73.43    2.90
   0  -4   9   74.59    2.96
  -2   4  -9   17.20    0.92
   2  -4   9   19.47    0.94
  -4   4  -9  107.21    4.91
   4  -4   9  118.65    4.18
  -6   4  -9   46.71    2.85
  25   3  -9    3.16    1.68
  23   3  -9    0.84    1.23
  21   3  -9    0.28    1.08
  19   3  -9    2.62    1.00
  17   3  -9    7.03    1.13
  15   3  -9    1.75    0.73
  13   3  -9    1.85    0.59
  11   3  -9    3.73    0.67
 -11  -3   9    2.56    0.65
   9   3  -9    4.57    0.69
  -9  -3   9    5.30    0.73
   7   3  -9    2.85    0.55
  -7  -3   9    2.33    0.49
   5   3  -9    0.25    0.33
  -5  -3   9   -0.02    0.37
   3   3  -9   -0.38    0.26
  -3  -3   9    0.40    0.32
   1   3  -9    1.12    0.32
  -1  -3   9    0.48    0.36
  -1   3  -9    0.62    0.27
   1  -3   9    0.76    0.27
  -3   3  -9    1.94    0.81
  -3   3  -9    1.06    0.23
   3  -3   9    1.26    0.26
  -5   3  -9   -0.63    0.79
  -7   3  -9    0.70    1.12
  24   2  -9    2.66    1.47
  22   2  -9   23.53    2.25
  20   2  -9    0.70    0.94
  18   2  -9   74.45    3.52
  16   2  -9  123.03    5.12
  14   2  -9   36.08    2.00
  12   2  -9   37.10    1.86
 -12  -2   9   32.56    1.83
  10   2  -9  137.30    5.45
 -10  -2   9  141.70    5.49
   8   2  -9   25.58    1.38
  -8  -2   9   26.82    1.41
   6   2  -9   40.09    1.80
  -6  -2   9   37.58    1.80
   4   2  -9    2.13    0.41
  -4  -2   9    0.96    0.36
   2   2  -9  408.99   14.96
  -2  -2   9  417.16   14.99
   0   2  -9  602.89   21.85
   0  -2   9  613.94   21.88
  -2   2  -9   74.14    2.96
   2  -2   9   83.07    3.00
  -4   2  -9    4.19    0.36
  -4   2  -9    4.75    0.90
  -6   2  -9    6.51    1.09
  -8   2  -9   25.81    2.44
  25   1  -9    4.21    1.61
  23   1  -9   22.91    2.34
  21   1  -9   55.15    2.98
  19   1  -9    1.15    0.89
  17   1  -9   50.77    2.67
  15   1  -9    5.15    0.85
  13   1  -9    4.87    0.74
 -13  -1   9    4.05    0.75
  11   1  -9    4.91    0.70
 -11  -1   9    6.40    0.85
   9   1  -9    1.34    0.42
  -9  -1   9    1.50    0.49
   7   1  -9  107.76    4.29
  -7  -1   9  110.57    4.31
   5   1  -9  236.10    8.84
  -5  -1   9  241.70    8.87
   3   1  -9    1.69    0.37
  -3  -1   9    2.16    0.41
   1   1  -9  284.97   10.53
  -1  -1   9  292.91   10.55
  -1   1  -9  117.07    4.28
  -1   1  -9  112.28    4.25
   1  -1   9  110.68    4.25
  -3   1  -9   27.25    1.10
  -3   1  -9   24.53    1.12
  -3   1  -9   24.07    1.64
  -5   1  -9   31.78    1.98
  -5   1  -9   29.20    1.22
  -5   1  -9   32.73    1.25
  -7   1  -9    3.17    1.03
  24   0  -9    0.46    1.27
  22   0  -9    0.98    1.05
  20   0  -9    0.77    0.90
  18   0  -9   -0.09    0.71
  16   0  -9    0.53    0.63
  14   0  -9   -0.38    0.50
 -14   0   9    0.52    0.58
  12   0  -9    0.08    0.43
 -12   0   9   -0.09    0.49
  10   0  -9    0.81    0.43
 -10   0   9   -0.13    0.41
   8   0  -9    1.40    0.42
  -8   0   9    0.82    0.42
   6   0  -9    1.18    0.38
  -6   0   9    1.02    0.40
   4   0  -9    1.30    0.36
  -4   0   9    0.55    0.32
   2   0  -9    0.43    0.29
  -2   0   9   -0.14    0.28
   0   0  -9    0.23    0.27
   0   0  -9    0.53    0.28
  -2   0  -9    0.16    0.26
  -2   0  -9    0.33    0.27
  -4   0  -9    0.12    0.25
  -4   0  -9    0.27    0.26
  -4   0  -9    0.02    0.63
  -6   0  -9   -1.27    0.81
  -6   0  -9    0.15    0.25
  -6   0  -9    0.17    0.21
  -8   0  -9    0.23    0.20
  25  -1  -9    3.39    1.49
  23  -1  -9   23.96    2.39
  21  -1  -9   55.44    2.99
  19  -1  -9    0.89    0.85
  17  -1  -9   57.14    2.86
  15  -1  -9    4.87    0.84
  13  -1  -9    6.80    0.88
 -13   1   9    3.94    0.76
  11  -1  -9    5.75    0.74
 -11   1   9    4.92    0.70
   9  -1  -9    1.69    0.47
  -9   1   9    0.90    0.43
   7  -1  -9  109.51    4.35
  -7   1   9  111.63    4.36
   5  -1  -9  228.73    8.69
  -5   1   9  240.34    8.72
   3  -1  -9    1.60    0.38
   3  -1  -9    2.20    0.45
  -3   1   9    1.88    0.39
   1  -1  -9  284.35   10.57
   1  -1  -9  293.95   10.62
  -1  -1  -9  110.78    4.27
  -1  -1  -9  114.10    4.32
  -3  -1  -9   27.10    1.24
  -3  -1  -9   25.34    1.58
  -3  -1  -9   25.09    1.19
  -5  -1  -9   36.89    2.05
  -5  -1  -9   33.40    1.50
  -5  -1  -9   33.68    1.48
  -7  -1  -9    2.48    0.35
  -7  -1  -9    2.07    0.38
  -9  -1  -9   12.03    0.77
  -9  -1  -9   12.21    0.74
 -11  -1  -9   47.68    1.85
  11   1   9   44.99    1.93
 -13  -1  -9    2.58    0.35
  13   1   9    2.46    0.48
  24  -2  -9    0.02    1.35
  22  -2  -9   23.86    2.14
  20  -2  -9    1.83    0.92
  18  -2  -9   78.23    3.62
  16  -2  -9  121.40    5.04
  14  -2  -9   34.72    1.90
  12  -2  -9   35.25    1.82
 -12   2   9   32.01    1.80
  10  -2  -9  141.79    5.52
 -10   2   9  139.43    5.49
   8  -2  -9   26.86    1.43
  -8   2   9   26.46    1.40
   6  -2  -9   37.50    1.77
  -6   2   9   38.22    1.76
   4  -2  -9    1.33    0.39
   4  -2  -9    0.45    0.37
   2  -2  -9  409.01   14.94
   2  -2  -9  411.99   14.97
   0  -2  -9  610.17   22.53
   0  -2  -9  639.42   22.58
  -2  -2  -9   83.31    3.34
  -2  -2  -9   84.76    3.31
  -4  -2  -9    3.87    0.50
  -4  -2  -9    4.65    0.84
  -4  -2  -9    4.88    0.60
  -6  -2  -9    5.45    0.64
   6   2   9    6.14    0.69
  -8  -2  -9   29.60    1.38
   8   2   9   28.16    1.43
 -10  -2  -9    0.30    0.42
  10   2   9    0.33    0.47
 -12  -2  -9    2.24    0.46
  12   2   9    1.88    0.57
  14   2   9   88.59    3.59
  25  -3  -9    3.79    1.55
  23  -3  -9   -1.57    1.18
  21  -3  -9    0.11    1.08
  19  -3  -9    1.11    0.90
  17  -3  -9    7.27    1.14
  15  -3  -9    1.84    0.74
  13  -3  -9    1.97    0.64
 -13   3   9    0.36    0.51
  11  -3  -9    3.18    0.65
 -11   3   9    2.00    0.58
   9  -3  -9    5.79    0.75
   9  -3  -9    4.17    0.65
  -9   3   9    4.23    0.63
   7  -3  -9    2.38    0.50
   7  -3  -9    2.64    0.57
   5  -3  -9    0.61    0.37
   5  -3  -9   -0.06    0.38
   3  -3  -9    0.52    0.36
   3  -3  -9    0.50    0.38
   1  -3  -9    1.12    0.38
   1  -3  -9    0.37    0.39
  -1  -3  -9   -0.18    0.33
  -1  -3  -9    0.00    0.36
  -3  -3  -9    1.16    0.43
   3   3   9    1.19    0.46
  -5  -3  -9    0.35    0.40
   5   3   9    0.17    0.44
  -7  -3  -9   -0.10    0.42
   7   3   9    0.70    0.47
  -9  -3  -9    0.74    0.44
   9   3   9    0.05    0.50
 -11  -3  -9    0.88    0.56
  11   3   9    0.42    0.61
 -13  -3  -9    0.59    0.54
  13   3   9    0.18    0.72
  15   3   9    1.00    0.87
  24  -4  -9   19.10    2.13
  22  -4  -9   97.13    4.65
  20  -4  -9   51.34    2.90
  18  -4  -9    0.75    0.92
  16  -4  -9    1.96    0.84
  14  -4  -9   18.03    1.47
  12  -4  -9   26.24    1.63
  10  -4  -9   20.62    1.44
  10  -4  -9   20.29    1.37
   8  -4  -9   75.64    3.32
   8  -4  -9   78.05    3.28
   6  -4  -9  322.99   12.28
   6  -4  -9  340.65   12.34
   4  -4  -9  193.27    7.37
   4  -4  -9  192.14    7.32
   2  -4  -9   11.28    0.94
   2  -4  -9   11.27    0.92
   0  -4  -9   75.85    3.19
   0  -4  -9   76.00    3.17
   0   4   9   78.03    3.22
  -2  -4  -9   18.76    1.16
   2   4   9   19.37    1.22
  -4  -4  -9  120.47    4.72
   4   4   9  120.04    4.77
  -6  -4  -9   56.06    2.45
   6   4   9   55.64    2.53
  -8  -4  -9   31.48    1.67
   8   4   9   33.46    1.83
 -10  -4  -9   91.70    3.68
  10   4   9   88.85    3.85
 -12  -4  -9   60.92    2.70
  12   4   9   59.96    2.91
  14   4   9    3.87    0.99
  16   4   9   14.79    1.89
  23  -5  -9   37.35    2.92
  21  -5  -9   84.73    4.19
  19  -5  -9    5.57    1.26
  17  -5  -9   19.10    1.73
  15  -5  -9    1.32    0.77
  13  -5  -9   28.21    1.86
  11  -5  -9    2.72    0.68
   9  -5  -9    2.84    0.68
   9  -5  -9    2.43    0.75
   7  -5  -9   87.76    3.70
   7  -5  -9   88.14    3.76
   5  -5  -9  199.97    7.63
   5  -5  -9  198.21    7.66
   3  -5  -9   17.55    1.21
   3  -5  -9   17.05    1.19
   1  -5  -9  115.86    4.62
  -1   5   9  114.07    4.65
  -1  -5  -9   19.19    1.27
   1   5   9   19.68    1.31
  -3  -5  -9   54.73    2.46
   3   5   9   53.87    2.52
  -5  -5  -9   47.25    2.28
   5   5   9   50.59    2.39
  -7  -5  -9   12.41    1.16
   7   5   9   12.62    1.29
  -9  -5  -9   38.58    1.99
   9   5   9   36.84    2.19
 -11  -5  -9   85.76    3.69
  11   5   9   88.35    3.90
 -13  -5  -9    0.84    0.81
  13   5   9    1.93    1.05
  15   5   9   24.39    2.27
  22  -6  -9    1.34    1.36
  20  -6  -9    0.27    1.27
  18  -6  -9    1.27    1.05
  16  -6  -9    0.95    0.88
  14  -6  -9    4.56    0.97
  12  -6  -9    0.66    0.72
  10  -6  -9    0.23    0.64
   8  -6  -9   -0.30    0.49
   6  -6  -9    0.30    0.65
   6  -6  -9    0.98    0.55
   4  -6  -9    3.63    0.68
   4  -6  -9    3.18    0.73
   2  -6  -9    0.25    0.56
  -2   6   9    0.32    0.48
   0  -6  -9    0.80    0.55
   0   6   9    1.11    0.59
  -2  -6  -9    4.96    0.81
   2   6   9    5.03    0.84
  -4  -6  -9    2.21    0.73
   4   6   9    0.64    0.63
  -6  -6  -9    1.59    0.75
   6   6   9    1.22    0.74
  -8  -6  -9    4.72    0.93
   8   6   9    6.14    1.07
 -10  -6  -9    0.14    0.79
  10   6   9    0.39    0.90
  12   6   9    2.59    1.14
  14   6   9    1.42    1.26
  16   6   9   -1.84    1.42
  21  -7  -9   10.22    1.80
  19  -7  -9    8.23    1.52
  17  -7  -9   66.94    3.51
  15  -7  -9   54.54    2.92
  13  -7  -9   19.62    1.77
  11  -7  -9   30.86    2.02
   9  -7  -9   39.75    2.20
   7  -7  -9    2.68    0.76
   5  -7  -9   25.00    1.60
  -3   7   9   42.40    2.25
  -1   7   9  329.07   12.40
   1   7   9  170.82    6.79
   3   7   9    6.86    1.02
   5   7   9    0.90    0.75
   7   7   9    7.39    1.21
   9   7   9    0.64    0.96
  11   7   9   -1.03    1.08
  13   7   9   14.99    1.90
  15   7   9   70.15    4.24
  17   7   9   24.98    3.29
  20  -8  -9   15.13    2.01
  18  -8  -9    7.09    1.52
  16  -8  -9   15.64    1.81
  14  -8  -9    2.67    1.16
  12  -8  -9    6.86    1.20
  10  -8  -9    0.77    0.81
   8  -8  -9    7.34    1.08
   6  -8  -9  164.91    6.65
  -4   8   9   91.37    4.07
  -2   8   9   19.00    1.56
   0   8   9   50.79    2.65
   2   8   9    9.49    1.22
   4   8   9   66.62    3.35
   6   8   9   21.56    2.02
   8   8   9    6.85    1.37
  10   8   9   38.82    2.86
  12   8   9   20.44    2.54
  14   8   9    9.25    2.08
  16   8   9   18.22    2.60
  19  -9  -9   -1.38    1.49
  19  -9  -9   -0.02    2.66
  17  -9  -9    0.42    1.30
  17  -9  -9   -0.24    2.30
  15  -9  -9    2.42    1.24
  13  -9  -9    5.43    1.29
  11  -9  -9    0.74    0.93
  11  -9  -9    1.94    1.57
   9  -9  -9    1.44    0.92
   7  -9  -9    2.79    0.88
  -5   9   9    0.93    0.80
  -3   9   9    3.19    0.96
  -1   9   9    1.58    0.82
   1   9   9   -0.37    0.83
   3   9   9    2.10    0.96
   5   9   9    0.57    1.03
   7   9   9    8.64    1.53
   9   9   9    1.33    1.33
  11   9   9    0.60    1.44
  13   9   9   -3.02    1.69
  18 -10  -9   12.44    2.12
  18 -10  -9   18.54    3.19
  16 -10  -9   23.14    2.64
  14 -10  -9    8.89    1.61
  14 -10  -9   11.02    2.38
  12 -10  -9    8.83    2.08
  12 -10  -9    8.40    1.48
  10 -10  -9   13.01    1.60
   8 -10  -9    2.08    1.05
   6 -10  -9   48.27    2.78
  -6  10   9   45.43    2.71
  -4  10   9    8.38    1.26
  -2  10   9   84.37    4.04
   0  10   9  137.80    5.90
   2  10   9   17.70    1.98
   4  10   9    0.13    1.03
   6  10   9    0.82    1.22
   8  10   9   -2.16    1.28
  10  10   9    5.20    1.75
  12  10   9   -2.01    1.71
  15 -11  -9   31.95    4.50
  15 -11  -9   30.62    3.01
  13 -11  -9    9.39    2.38
  13 -11  -9    6.57    1.56
  11 -11  -9   21.00    2.42
   9 -11  -9   32.20    2.50
   7 -11  -9    1.90    1.17
  -5  11   9    5.82    1.25
  -3  11   9   22.77    2.06
  -1  11   9  153.31    6.55
   1  11   9   84.44    4.24
   3  11   9    2.44    1.31
   5  11   9    7.43    1.66
   7  11   9   16.46    2.20
   9  11   9    3.08    1.74
  11  11   9    3.26    1.99
  14 -12  -9    1.76    1.70
  12 -12  -9    0.08    1.47
  10 -12  -9    0.65    1.40
   8 -12  -9    2.31    1.44
   6 -12  -9    2.61    1.31
  -6  12   9   -1.53    1.12
  -4  12   9    2.49    1.22
  -2  12   9    0.61    1.19
   0  12   9    1.25    1.26
   2  12   9    1.51    1.35
   4  12   9    2.80    1.50
   6  12   9    4.10    1.68
   8  12   9    0.41    1.80
  11 -13  -9    7.79    1.86
   9 -13  -9   19.02    2.34
   7 -13  -9   90.86    4.73
  -5  13   9  101.53    5.00
  -3  13   9   19.71    2.45
  -1  13   9    4.86    1.49
   1  13   9    1.36    1.44
   3  13   9   24.81    2.77
   5  13   9   31.45    3.19
   9  13 -10    1.06    1.38
   7  13 -10    5.40    1.41
   5  13 -10   19.98    2.17
   3  13 -10    2.77    1.24
   1  13 -10    4.19    1.18
  -1  13 -10    1.66    1.18
  12  12 -10   27.00    2.74
  10  12 -10    3.97    1.39
   8  12 -10    0.82    1.06
   6  12 -10   11.60    1.51
   4  12 -10    2.53    1.04
   2  12 -10   41.64    2.46
   0  12 -10   46.22    2.56
  -2  12 -10    5.68    1.13
  15  11 -10    9.67    1.76
  13  11 -10   -0.55    1.23
  11  11 -10    0.41    1.13
   9  11 -10    2.55    1.13
   7  11 -10    2.23    1.03
   5  11 -10    3.98    1.01
   3  11 -10   32.32    2.08
   1  11 -10   57.76    2.85
  -1  11 -10   22.87    1.70
  -3  11 -10    0.34    0.82
  18  10 -10    8.45    1.88
  16  10 -10   10.93    1.80
  14  10 -10    3.30    1.31
  12  10 -10    9.32    1.49
  10  10 -10   -0.63    0.90
   8  10 -10    3.46    0.99
   6  10 -10    0.13    0.82
   4  10 -10    0.78    0.79
   2  10 -10   15.12    1.41
   0  10 -10   22.93    1.54
   0 -10  10   20.82    1.97
  -2  10 -10    0.15    0.66
   2 -10  10    2.07    1.15
  -4  10 -10   10.39    1.27
  19   9 -10    1.42    1.52
  17   9 -10   18.61    2.28
  15   9 -10    0.97    1.10
  13   9 -10   72.49    3.65
  11   9 -10   90.81    4.19
   9   9 -10   42.14    2.46
   7   9 -10   76.62    3.50
   5   9 -10   93.74    4.02
   3   9 -10    1.59    0.71
   1   9 -10   29.88    1.70
  -1  -9  10   27.93    1.97
  -1   9 -10   10.88    1.13
   1  -9  10   10.82    1.38
  -3   9 -10  188.11    6.98
   3  -9  10  179.38    7.11
  -5   9 -10  175.59    6.63
  20   8 -10    1.23    1.53
  18   8 -10    4.12    1.44
  16   8 -10    1.83    1.23
  14   8 -10    2.21    1.05
  12   8 -10   23.38    1.89
  10   8 -10   18.77    1.56
   8   8 -10   14.14    1.34
   6   8 -10   16.58    1.37
   4   8 -10    0.46    0.57
  -4  -8  10    0.46    0.75
   2   8 -10    7.73    0.98
  -2  -8  10    8.41    1.03
   0   8 -10    7.28    0.83
   0  -8  10    8.47    0.98
  -2   8 -10   13.72    1.06
   2  -8  10   11.32    1.21
  -4   8 -10   53.38    2.24
   4  -8  10   49.12    2.34
  -6   8 -10   23.53    1.27
   6  -8  10   20.35    1.33
  21   7 -10    4.86    1.47
  19   7 -10   12.80    1.74
  17   7 -10   43.48    2.75
  15   7 -10    9.42    1.36
  13   7 -10    0.98    0.85
  11   7 -10   -0.92    0.70
   9   7 -10   16.11    1.38
   5   7 -10    0.52    0.50
  -5  -7  10    0.45    0.66
   3   7 -10   22.02    1.33
  -3  -7  10   21.07    1.51
   1   7 -10   81.30    3.36
  -1  -7  10   82.77    3.48
  -1   7 -10   14.33    1.00
   1  -7  10   12.56    1.12
  -3   7 -10    9.83    0.86
   3  -7  10   11.29    0.99
  -5   7 -10    2.41    0.49
   5  -7  10    2.38    0.49
  22   6 -10    9.14    1.81
  20   6 -10    1.52    1.23
  18   6 -10  125.68    5.54
  16   6 -10  133.49    5.70
  14   6 -10    2.55    0.93
  12   6 -10    6.43    1.05
  10   6 -10   11.37    1.23
   8   6 -10   21.11    1.41
  -8  -6  10   17.22    1.58
   6   6 -10    1.59    0.57
  -6  -6  10    1.61    0.64
   4   6 -10   26.98    1.46
  -4  -6  10   25.48    1.55
   2   6 -10  314.74   11.56
  -2  -6  10  313.85   11.68
   0   6 -10  317.13   11.52
   0  -6  10  311.47   11.61
  -2   6 -10    5.75    0.68
   2  -6  10    4.79    0.61
  -4   6 -10   50.72    2.07
   4  -6  10   50.99    2.10
  23   5 -10    6.37    1.67
  21   5 -10    7.25    1.58
  19   5 -10    4.84    1.30
  17   5 -10   26.50    2.07
  15   5 -10    0.93    0.79
  13   5 -10   12.45    1.38
  11   5 -10   19.68    1.43
   9   5 -10    8.52    0.97
  -9  -5  10    6.52    0.91
   7   5 -10    9.52    0.94
  -7  -5  10   11.80    1.12
   5   5 -10   10.56    0.91
  -5  -5  10   10.86    1.02
   3   5 -10   -0.12    0.39
  -3  -5  10   -0.15    0.44
   1   5 -10   11.11    0.84
  -1  -5  10   11.00    0.95
  -1   5 -10    2.14    0.41
   1  -5  10    2.01    0.44
  -3   5 -10   65.14    2.60
   3  -5  10   67.59    2.63
  24   4 -10    2.30    1.58
  22   4 -10   21.51    2.35
  20   4 -10    6.85    1.39
  18   4 -10    7.55    1.27
  16   4 -10    6.27    1.10
  14   4 -10    9.86    1.31
  12   4 -10   56.48    2.71
  10   4 -10   11.95    1.10
 -10  -4  10   13.17    1.25
   8   4 -10    3.83    0.65
  -8  -4  10    3.74    0.71
   6   4 -10   28.33    1.54
  -6  -4  10   31.98    1.64
   4   4 -10   16.45    1.03
  -4  -4  10   17.74    1.13
   2   4 -10    5.18    0.58
  -2  -4  10    4.67    0.60
   0   4 -10    4.29    0.56
   0  -4  10    4.38    0.54
  -2   4 -10   30.77    1.39
   2  -4  10   33.15    1.43
  -4   4 -10   75.66    3.96
   4  -4  10   87.45    3.08
  25   3 -10    2.24    1.67
  23   3 -10   11.45    1.81
  21   3 -10   16.11    2.10
  19   3 -10   36.06    2.42
  17   3 -10  172.26    6.95
  15   3 -10   43.30    2.33
  13   3 -10   15.54    1.29
  11   3 -10   32.36    1.75
 -11  -3  10   30.34    1.78
   9   3 -10    4.06    0.68
  -9  -3  10    5.51    0.75
   7   3 -10    1.23    0.46
  -7  -3  10    1.30    0.45
   5   3 -10    5.33    0.67
  -5  -3  10    4.09    0.60
   3   3 -10  103.12    3.95
  -3  -3  10   98.84    3.97
   1   3 -10  381.76   13.94
  -1  -3  10  386.56   13.98
  -1   3 -10   49.11    2.05
   1  -3  10   53.11    2.10
  -3   3 -10   58.72    2.23
  -3   3 -10   54.94    2.96
   3  -3  10   59.46    2.26
  -5   3 -10   60.93    3.24
  24   2 -10    0.08    1.43
  22   2 -10    0.62    1.21
  20   2 -10    5.43    1.16
  18   2 -10   52.53    2.79
  16   2 -10   59.57    2.93
  14   2 -10    5.68    0.92
  12   2 -10    1.48    0.56
 -12  -2  10    0.29    0.62
  10   2 -10    4.27    0.67
 -10  -2  10    3.73    0.71
   8   2 -10    8.14    0.84
  -8  -2  10    7.50    0.83
   6   2 -10    1.06    0.40
  -6  -2  10    1.25    0.48
   4   2 -10   25.24    1.29
  -4  -2  10   25.61    1.34
   2   2 -10  120.74    4.64
  -2  -2  10  122.73    4.68
   0   2 -10   77.63    3.04
   0  -2  10   78.37    3.06
  -2   2 -10    1.81    0.34
   2  -2  10    1.42    0.31
  -4   2 -10    9.32    0.54
  -4   2 -10    9.76    0.53
  -4   2 -10    7.78    1.33
  -6   2 -10   -0.29    1.03
  25   1 -10    2.28    1.49
  23   1 -10   10.09    1.59
  21   1 -10   21.04    2.07
  19   1 -10    0.88    0.95
  17   1 -10   24.51    1.83
  15   1 -10    2.66    0.73
  13   1 -10   15.81    1.25
  11   1 -10   13.70    1.12
 -11  -1  10   14.08    1.18
   9   1 -10    0.67    0.41
  -9  -1  10    0.81    0.47
   7   1 -10    3.86    0.59
  -7  -1  10    2.62    0.53
   5   1 -10   17.15    1.05
  -5  -1  10   18.01    1.09
   3   1 -10    6.80    0.64
  -3  -1  10    7.33    0.68
   1   1 -10  100.02    3.81
  -1  -1  10   97.62    3.82
  -1   1 -10    0.22    0.29
  -1   1 -10    0.51    0.28
  -3   1 -10   59.03    2.97
  -3   1 -10   62.39    2.42
  -3   1 -10   64.53    2.46
  -5   1 -10   47.12    2.61
  -5   1 -10   50.42    1.91
  -5   1 -10   49.50    1.90
  -7   1 -10   -0.80    1.11
  24   0 -10   21.54    2.40
  22   0 -10   81.88    4.09
  20   0 -10   28.50    2.17
  18   0 -10   32.94    2.06
  16   0 -10   14.93    1.43
  14   0 -10   67.07    3.07
  12   0 -10  207.01    7.82
 -12   0  10  199.68    7.83
  10   0 -10   94.79    3.92
 -10   0  10   96.34    3.95
   8   0 -10  112.72    4.52
  -8   0  10  115.29    4.55
   6   0 -10  328.39   11.99
  -6   0  10  322.71   11.99
   4   0 -10  179.94    6.84
  -4   0  10  184.43    6.86
   2   0 -10   12.98    0.83
  -2   0  10   10.96    0.80
   0   0 -10   50.14    2.15
   0   0 -10   54.41    2.21
  -4   0 -10  673.66   24.41
  -4   0 -10  690.02   24.44
  -4   0 -10  679.00   24.90
  -6   0 -10  226.11    7.72
  -6   0 -10  179.03    7.67
  -6   0 -10  231.25    8.38
  -8   0 -10    5.81    1.29
  25  -1 -10    1.85    1.45
  23  -1 -10   10.47    1.68
  21  -1 -10   17.72    1.78
  19  -1 -10    1.38    0.92
  17  -1 -10   25.52    1.80
  15  -1 -10    2.67    0.75
  13  -1 -10   14.25    1.18
  11  -1 -10   14.28    1.13
 -11   1  10   12.80    1.12
   9  -1 -10    1.48    0.50
  -9   1  10    0.86    0.46
   7  -1 -10    2.55    0.52
  -7   1  10    2.72    0.53
   5  -1 -10   19.02    1.11
  -5   1  10   17.61    1.09
   3  -1 -10    8.82    0.78
   3  -1 -10    6.92    0.68
   1  -1 -10  102.06    3.90
   1  -1 -10   95.55    3.83
  -1  -1 -10    0.26    0.31
  -1  -1 -10    0.56    0.37
  -3  -1 -10   65.65    2.66
  -3  -1 -10   66.84    2.63
  -3  -1 -10   64.34    3.00
  -5  -1 -10   49.82    2.04
  -5  -1 -10   49.34    2.59
  -7  -1 -10    0.28    0.34
  -7  -1 -10    0.16    0.32
  -7  -1 -10    1.51    1.01
  -9  -1 -10    2.59    0.38
  -9  -1 -10    2.30    0.44
 -11  -1 -10    0.87    0.38
 -11  -1 -10    0.32    0.29
  24  -2 -10    0.71    1.33
  22  -2 -10    1.77    1.16
  20  -2 -10    4.77    1.17
  18  -2 -10   50.90    2.71
  16  -2 -10   53.88    2.70
  14  -2 -10    4.96    0.87
  12  -2 -10    2.21    0.62
 -12   2  10    0.80    0.64
  10  -2 -10    3.42    0.69
 -10   2  10    4.20    0.67
   8  -2 -10    9.00    0.85
  -8   2  10    7.26    0.82
   6  -2 -10    1.54    0.45
   6  -2 -10    0.90    0.44
  -6   2  10    0.88    0.39
   4  -2 -10   24.10    1.31
   4  -2 -10   25.95    1.38
   2  -2 -10  125.09    4.88
   2  -2 -10  125.62    4.84
   0  -2 -10   79.72    3.22
   0  -2 -10   81.03    3.27
  -2  -2 -10    1.98    0.47
  -2  -2 -10    1.51    0.40
  -4  -2 -10    9.80    1.34
  -4  -2 -10   10.39    0.81
  -4  -2 -10    8.38    0.75
  -6  -2 -10    0.66    0.37
  -6  -2 -10    0.62    0.40
  -6  -2 -10    1.24    0.90
  -8  -2 -10   40.10    1.68
   8   2  10   32.43    1.67
 -10  -2 -10   19.99    1.13
  10   2  10   18.50    1.17
 -12  -2 -10   13.76    0.93
  12   2  10   11.76    1.06
  14   2  10   20.43    1.36
  25  -3 -10    3.38    1.59
  23  -3 -10    9.51    1.64
  21  -3 -10   13.97    1.67
  19  -3 -10   34.50    2.30
  17  -3 -10  173.01    6.96
  15  -3 -10   53.61    2.72
  13  -3 -10   17.60    1.42
  11  -3 -10   33.15    1.78
 -11   3  10   26.67    1.65
   9  -3 -10    3.76    0.67
   9  -3 -10    2.71    0.74
   7  -3 -10    0.62    0.43
   7  -3 -10    1.46    0.50
   5  -3 -10    4.89    0.67
   5  -3 -10    4.63    0.65
   3  -3 -10  102.07    4.14
   3  -3 -10  105.67    4.18
   1  -3 -10  379.29   14.17
   1  -3 -10  395.10   14.22
  -1  -3 -10   52.52    2.29
  -1  -3 -10   50.42    2.25
  -3  -3 -10   60.83    2.59
  -3  -3 -10   61.93    2.62
  -5  -3 -10   68.57    2.87
   5   3  10   69.31    2.91
  -7  -3 -10   11.64    0.94
   7   3  10   10.82    0.99
  -9  -3 -10   42.86    1.94
   9   3  10   40.45    2.00
 -11  -3 -10    1.96    0.61
  11   3  10    2.64    0.69
  13   3  10   17.01    1.39
  15   3  10   46.16    2.77
  24  -4 -10    3.31    1.51
  22  -4 -10   17.02    2.08
  20  -4 -10    7.70    1.42
  18  -4 -10    7.63    1.23
  16  -4 -10    6.37    1.08
  14  -4 -10   11.19    1.41
  12  -4 -10   52.66    2.57
  10  -4 -10   11.33    1.21
  10  -4 -10   14.16    1.22
   8  -4 -10    5.52    0.77
   8  -4 -10    4.91    0.80
   6  -4 -10   30.04    1.69
   6  -4 -10   28.59    1.64
   4  -4 -10   16.80    1.18
   4  -4 -10   16.94    1.15
   2  -4 -10    4.99    0.70
   2  -4 -10    5.50    0.69
   0  -4 -10    3.65    0.62
   0  -4 -10    4.57    0.64
  -2  -4 -10   32.70    1.68
   2   4  10   32.42    1.73
  -4  -4 -10   89.78    3.74
   4   4  10   93.74    3.81
  -6  -4 -10   31.33    1.65
   6   4  10   31.49    1.75
  -8  -4 -10    0.59    0.58
   8   4  10   -0.74    0.58
 -10  -4 -10    7.65    1.05
  10   4  10   10.06    1.10
 -12  -4 -10    7.02    0.87
  12   4  10    6.17    1.01
  14   4  10    2.06    0.91
  23  -5 -10    7.18    1.66
  21  -5 -10    7.45    1.42
  19  -5 -10    3.94    1.26
  17  -5 -10   26.90    2.07
  15  -5 -10    0.98    0.80
  13  -5 -10   13.46    1.43
  11  -5 -10   19.57    1.47
   9  -5 -10    7.01    0.93
   7  -5 -10   12.69    1.12
   7  -5 -10   11.18    1.26
   5  -5 -10   10.04    1.02
   5  -5 -10   10.83    1.15
   3  -5 -10   -0.22    0.53
   3  -5 -10    0.12    0.44
   1  -5 -10   10.80    0.97
   1  -5 -10   10.66    1.03
  -1  -5 -10    2.08    0.63
   1   5  10    0.93    0.55
  -3  -5 -10   65.86    2.98
   3   5  10   70.10    3.07
  -5  -5 -10   68.41    3.03
   5   5  10   69.53    3.12
  -7  -5 -10   10.99    1.22
   7   5  10   11.64    1.33
  -9  -5 -10    0.64    0.74
   9   5  10   -0.33    0.72
  11   5  10    1.61    0.91
  13   5  10    0.01    1.04
  15   5  10    2.82    1.25
  22  -6 -10    9.70    1.78
  20  -6 -10    5.64    1.43
  18  -6 -10  126.54    5.54
  16  -6 -10  127.39    5.48
  14  -6 -10    1.61    0.86
  12  -6 -10    7.20    1.10
  10  -6 -10   11.06    1.29
   8  -6 -10   18.81    1.43
   6  -6 -10    2.33    0.67
   4  -6 -10   16.58    1.37
   2  -6 -10  305.45   11.97
   2  -6 -10  332.86   11.98
  -2   6  10  319.17   12.01
   0  -6 -10  298.82   11.51
   0   6  10  314.45   11.57
  -2  -6 -10    3.74    0.81
   2   6  10    4.88    0.87
  -4  -6 -10   51.49    2.56
   4   6  10   53.37    2.64
  -6  -6 -10    0.12    0.74
   6   6  10    1.00    0.75
   8   6  10   63.75    3.18
  10   6  10   26.43    2.08
  12   6  10   15.56    1.82
  14   6  10   35.50    2.90
  16   6  10   41.82    5.13
  21  -7 -10    1.69    1.55
  19  -7 -10   13.79    1.82
  17  -7 -10   41.78    2.79
  15  -7 -10    6.82    1.31
  13  -7 -10    2.42    0.93
  11  -7 -10   -0.75    0.75
   9  -7 -10   15.91    1.46
   7  -7 -10    4.90    0.91
   5  -7 -10    0.57    0.68
   3  -7 -10   21.39    1.52
  -3   7  10   18.63    1.55
  -1   7  10   84.15    3.77
   1   7  10   14.30    1.41
   3   7  10   10.23    1.24
   5   7  10    2.68    0.93
   7   7  10   15.58    1.77
   9   7  10   15.90    1.96
  11   7  10   -0.08    1.28
  13   7  10    1.56    1.53
  15   7  10   14.84    2.23
  20  -8 -10    4.56    1.58
  18  -8 -10    2.87    1.43
  16  -8 -10    2.35    1.22
  14  -8 -10    2.75    1.16
  12  -8 -10   23.10    2.07
  10  -8 -10   18.39    1.68
   8  -8 -10   15.08    1.52
   6  -8 -10   15.90    1.51
   4  -8 -10    0.52    0.71
  -4   8  10    0.57    0.69
  -2   8  10    7.48    1.10
   0   8  10    7.49    1.14
   2   8  10   11.69    1.38
   4   8  10   58.32    3.15
   6   8  10   24.37    2.16
   8   8  10    1.60    1.22
  10   8  10   -0.42    1.33
  12   8  10   -1.97    1.51
  14   8  10   -1.41    1.77
  19  -9 -10    2.05    1.65
  17  -9 -10   21.04    2.60
  15  -9 -10    1.26    1.28
  13  -9 -10   82.88    4.14
  11  -9 -10   93.02    4.32
   9  -9 -10   40.89    2.54
   7  -9 -10   77.35    3.70
   5  -9 -10   93.03    4.24
  -3   9  10    1.92    0.83
  -1   9  10   30.84    2.19
   1   9  10   11.03    1.49
   3   9  10  193.63    7.89
   5   9  10  177.66    7.39
   7   9  10   23.61    2.37
   9   9  10    3.02    1.52
  11   9  10   13.19    2.15
  13   9  10    3.18    2.09
  18 -10 -10    9.67    2.09
  18 -10 -10   14.31    3.29
  16 -10 -10   11.77    1.91
  16 -10 -10   14.12    2.91
  14 -10 -10    3.22    2.08
  14 -10 -10    1.18    1.35
  12 -10 -10    8.68    1.56
  10 -10 -10   -0.60    1.13
   8 -10 -10    4.57    1.20
   6 -10 -10    0.84    1.01
  -4  10  10    0.42    0.91
  -2  10  10   16.76    1.80
   0  10  10   22.75    2.15
   2  10  10    0.59    1.10
   4  10  10   13.54    1.73
   6  10  10   -0.62    1.21
   8  10  10    6.17    1.71
  10  10  10    1.86    1.78
  15 -11 -10    9.77    2.74
  15 -11 -10    7.08    1.81
  13 -11 -10   -0.57    1.41
  11 -11 -10   -1.79    1.24
   9 -11 -10    1.52    1.20
   7 -11 -10    1.21    1.17
   5 -11 -10    5.49    1.39
  -5  11  10    6.16    1.33
  -3  11  10   27.58    2.41
  -1  11  10   54.93    3.26
   1  11  10   20.88    2.28
   3  11  10    0.45    1.32
   5  11  10    4.50    1.47
   7  11  10    1.96    1.65
   9  11  10   10.67    2.22
  12 -12 -10   26.18    2.81
  10 -12 -10    8.54    1.68
   8 -12 -10    3.01    1.41
   6 -12 -10   13.41    1.87
  -4  12  10    1.07    1.20
  -2  12  10   41.58    2.91
   0  12  10   42.01    3.12
   2  12  10    3.74    1.54
   4  12  10   61.84    3.96
   6  12  10   12.99    2.08
   9 -13 -10    4.31    1.70
   7 -13 -10    4.87    1.64
   5 -13 -10   18.01    2.27
  -5  13  10   19.64    2.49
  -3  13  10    1.00    1.36
  -1  13  10    3.97    1.62
   1  13  10    0.77    1.57
   3  13  10   22.16    2.59
   5  13 -11    6.35    1.42
   3  13 -11    8.15    1.45
   1  13 -11    4.29    1.25
  12  12 -11   -1.23    1.38
  10  12 -11    2.42    1.39
   8  12 -11    0.06    1.12
   6  12 -11   -0.90    1.02
   4  12 -11    4.78    1.11
   2  12 -11    1.38    1.00
   0  12 -11    3.74    1.06
  15  11 -11   10.35    1.91
  13  11 -11   10.21    1.65
  11  11 -11    1.89    1.18
   9  11 -11   44.73    2.77
   7  11 -11   51.85    2.95
   5  11 -11   13.75    1.63
   3  11 -11   15.30    1.66
   1  11 -11   60.07    2.94
  -1  11 -11   20.57    1.72
  16  10 -11   13.83    1.86
  14  10 -11   11.66    1.66
  12  10 -11   37.02    2.68
  10  10 -11    2.81    1.08
   8  10 -11   25.55    2.03
   6  10 -11   19.17    1.69
   4  10 -11    7.08    1.09
   2  10 -11   23.78    1.66
   0  10 -11   14.96    1.39
   0 -10  11    9.43    1.49
  -2  10 -11   13.83    1.37
  -4  10 -11   46.99    2.68
  19   9 -11    0.91    1.49
  17   9 -11   -0.92    1.30
  15   9 -11    0.64    1.13
  13   9 -11    1.05    1.09
  11   9 -11   -0.30    0.92
   9   9 -11    4.46    1.05
   7   9 -11   -1.67    0.74
   5   9 -11    4.76    0.90
   3   9 -11    1.04    0.67
   1   9 -11    1.37    0.68
  -1  -9  11   -0.12    0.98
  -1   9 -11    2.16    0.70
   1  -9  11    3.47    0.92
  -3   9 -11    1.02    0.65
  -5   9 -11    0.25    0.79
  20   8 -11    0.96    1.63
  18   8 -11   18.41    2.18
  16   8 -11    6.97    1.39
  14   8 -11   44.18    2.69
  12   8 -11  143.17    6.00
  10   8 -11   11.31    1.50
   8   8 -11    8.16    1.06
   6   8 -11    0.64    0.65
   4   8 -11   10.86    1.11
  -4  -8  11   11.09    1.32
   2   8 -11    0.66    0.54
  -2  -8  11    0.31    0.81
   0   8 -11    0.25    0.57
   0  -8  11    0.31    0.74
  -2   8 -11   80.94    3.31
   2  -8  11   80.35    3.45
  -4   8 -11  128.53    4.78
   4  -8  11  120.11    4.86
  21   7 -11    3.05    1.54
  19   7 -11   35.16    2.83
  17   7 -11   60.58    3.45
  15   7 -11    6.85    1.27
  13   7 -11   35.76    2.34
  11   7 -11   10.60    1.35
   9   7 -11   57.02    2.79
   7   7 -11   91.40    3.88
   5   7 -11   42.28    2.05
  -5  -7  11   36.36    2.23
   3   7 -11   62.44    2.75
  -3  -7  11   63.32    2.92
   1   7 -11   99.29    3.96
  -1  -7  11   98.16    4.10
  -1   7 -11   10.82    0.94
   1  -7  11   11.44    1.11
  -3   7 -11   26.10    1.37
   3  -7  11   26.22    1.45
   5  -7  11   11.21    0.83
  22   6 -11    1.39    1.56
  20   6 -11    2.30    1.30
  18   6 -11   -0.31    1.16
  16   6 -11    0.82    0.95
  14   6 -11    0.79    0.89
  12   6 -11    0.97    0.70
  10   6 -11    0.58    0.68
   8   6 -11    1.40    0.62
   6   6 -11    4.50    0.76
  -6  -6  11    5.55    0.89
   4   6 -11    8.75    0.97
  -4  -6  11    9.12    1.00
   2   6 -11    2.89    0.57
  -2  -6  11    3.29    0.65
   0   6 -11    1.20    0.46
   0  -6  11    0.93    0.54
  -2   6 -11    0.76    0.42
   2  -6  11    0.28    0.48
  -4   6 -11    0.21    0.39
   4  -6  11    0.85    0.38
  23   5 -11    2.98    1.65
  21   5 -11   18.67    2.39
  19   5 -11    0.86    1.15
  17   5 -11   22.95    2.02
  15   5 -11   13.46    1.54
  13   5 -11  234.79    9.12
  11   5 -11  124.10    5.11
   9   5 -11    0.87    0.56
  -9  -5  11   -0.19    1.08
   7   5 -11    2.39    0.65
  -7  -5  11    1.87    0.76
   5   5 -11   16.13    1.09
  -5  -5  11   12.52    1.16
   3   5 -11    6.78    0.78
  -3  -5  11    6.48    0.81
   1   5 -11    3.28    0.53
  -1  -5  11    1.56    0.47
  -1   5 -11   23.72    1.24
   1  -5  11   26.18    1.32
  -3   5 -11  194.46    7.18
   3  -5  11  196.87    7.21
  24   4 -11    0.80    1.58
  22   4 -11   13.47    1.90
  20   4 -11    2.64    1.28
  18   4 -11   19.26    1.97
  16   4 -11    0.85    0.78
  14   4 -11  145.05    5.94
  12   4 -11  329.39   12.39
  10   4 -11   51.12    2.45
   8   4 -11    2.08    0.61
  -8  -4  11    1.72    0.64
   6   4 -11    4.01    0.61
  -6  -4  11    3.83    0.67
   4   4 -11   39.16    1.80
  -4  -4  11   38.12    1.89
   2   4 -11    7.87    0.73
  -2  -4  11    7.99    0.82
   0   4 -11    6.78    0.64
   0  -4  11    6.05    0.74
  -2   4 -11  165.91    6.16
   2  -4  11  167.27    6.20
  -4   4 -11  285.38   10.30
  23   3 -11    2.09    1.41
  21   3 -11    0.60    1.16
  19   3 -11   -0.02    1.00
  17   3 -11    0.29    0.79
  15   3 -11    1.55    0.75
  13   3 -11    0.90    0.65
  11   3 -11    1.20    0.60
   9   3 -11    3.40    0.67
  -9  -3  11    3.37    0.71
   7   3 -11    0.81    0.47
  -7  -3  11    0.12    0.47
   5   3 -11    0.42    0.42
  -5  -3  11    0.30    0.43
   3   3 -11    0.00    0.35
  -3  -3  11    0.45    0.42
   1   3 -11    1.83    0.41
  -1  -3  11    2.09    0.47
  -1   3 -11    5.34    0.58
   1  -3  11    6.05    0.59
  -3   3 -11    1.90    1.03
  -3   3 -11   -0.05    0.28
  -3   3 -11    0.79    0.29
  24   2 -11   10.04    1.74
  22   2 -11    0.91    1.22
  20   2 -11   10.62    1.53
  18   2 -11  116.34    5.04
  16   2 -11   97.09    4.28
  14   2 -11    2.16    0.80
  12   2 -11   57.39    2.71
  10   2 -11   20.53    1.31
 -10  -2  11   18.78    1.44
   8   2 -11  226.12    8.44
  -8  -2  11  220.31    8.47
   6   2 -11  129.29    4.95
  -6  -2  11  123.20    4.97
   4   2 -11   51.40    2.23
  -4  -2  11   51.11    2.26
   2   2 -11  164.88    6.43
  -2  -2  11  179.17    6.51
   0   2 -11  114.14    4.36
   0  -2  11  115.12    4.39
  -2   2 -11    0.19    0.29
  -2   2 -11    0.30    0.32
  -4   2 -11   42.10    1.66
  -4   2 -11   42.64    1.70
  -4   2 -11   40.70    2.59
  -6   2 -11   13.17    1.86
  25   1 -11   -0.98    1.49
  23   1 -11    0.64    1.28
  21   1 -11    1.75    1.14
  19   1 -11   22.02    2.02
  17   1 -11   53.31    2.76
  15   1 -11    1.96    0.76
  13   1 -11  147.00    5.89
  11   1 -11   60.31    2.68
 -11  -1  11   54.65    2.69
   9   1 -11   20.17    1.29
  -9  -1  11   20.50    1.39
   7   1 -11   18.61    1.16
  -7  -1  11   19.33    1.20
   5   1 -11    0.42    0.41
  -5  -1  11    1.19    0.45
   3   1 -11    5.19    0.63
  -3  -1  11    5.02    0.60
   1   1 -11   37.92    1.68
  -1  -1  11   36.89    1.70
  -1   1 -11    4.28    0.54
  -1   1 -11    4.90    0.61
  -3   1 -11  196.24    6.95
  -3   1 -11  172.93    7.44
  -3   1 -11  194.11    6.91
  -5   1 -11  131.10    4.82
  -5   1 -11  125.43    5.53
  -5   1 -11  134.46    4.80
  -7   1 -11   22.90    2.57
  24   0 -11   -0.09    1.35
  22   0 -11    0.23    1.24
  20   0 -11   -0.03    0.94
  18   0 -11    0.98    0.84
  16   0 -11   -0.42    0.65
  14   0 -11    0.55    0.64
  12   0 -11    1.03    0.55
  10   0 -11    0.14    0.46
 -10   0  11   -0.03    0.54
   8   0 -11    1.29    0.48
  -8   0  11    0.79    0.48
   6   0 -11    0.27    0.41
  -6   0  11    0.12    0.40
   4   0 -11    0.22    0.38
  -4   0  11    0.88    0.38
   2   0 -11    0.28    0.34
  -2   0  11    0.26    0.32
   0   0 -11    0.63    0.38
   0   0 -11    0.53    0.35
  -2   0 -11    0.24    0.38
  -2   0 -11    0.26    0.32
  -4   0 -11   -0.41    0.82
  -4   0 -11   -0.27    0.31
  -4   0 -11   -0.27    0.34
  -6   0 -11   -0.12    0.30
  -6   0 -11    0.47    0.34
  -6   0 -11   -0.48    1.09
  -8   0 -11    2.40    1.38
  25  -1 -11   -0.26    1.50
  23  -1 -11   -1.81    1.27
  21  -1 -11    2.76    1.12
  19  -1 -11   18.52    1.74
  17  -1 -11   55.09    2.84
  15  -1 -11    0.29    0.67
  13  -1 -11  137.72    5.55
  11  -1 -11   59.73    2.72
 -11   1  11   58.46    2.76
   9  -1 -11   19.70    1.31
  -9   1  11   20.70    1.35
   7  -1 -11   19.03    1.19
  -7   1  11   18.21    1.17
   5  -1 -11    0.92    0.40
  -5   1  11    0.21    0.39
   3  -1 -11    5.15    0.66
   3  -1 -11    6.01    0.70
   1  -1 -11   39.75    1.82
   1  -1 -11   37.95    1.76
  -1  -1 -11    5.02    0.61
  -1  -1 -11    4.49    0.63
  -3  -1 -11  195.35    7.13
  -3  -1 -11  186.40    7.46
  -3  -1 -11  190.39    7.08
  -5  -1 -11  136.83    5.14
  -5  -1 -11  136.42    5.62
  -5  -1 -11  134.51    5.11
  -7  -1 -11   23.90    1.18
  -7  -1 -11   22.60    1.17
  -9  -1 -11   81.30    3.08
  -9  -1 -11   78.69    3.10
 -11  -1 -11    3.54    0.36
  24  -2 -11   10.86    1.72
  22  -2 -11   -0.76    1.12
  20  -2 -11   13.62    1.75
  18  -2 -11  111.61    4.85
  16  -2 -11   98.68    4.33
  14  -2 -11    1.98    0.78
  12  -2 -11   54.80    2.62
  10  -2 -11   19.76    1.32
 -10   2  11   17.71    1.36
   8  -2 -11  224.42    8.33
  -8   2  11  213.55    8.31
   6  -2 -11  126.41    5.07
   6  -2 -11  131.30    5.14
   4  -2 -11   48.57    2.21
   4  -2 -11   50.02    2.26
   2  -2 -11  169.72    6.59
   2  -2 -11  175.51    6.56
   0  -2 -11  117.92    4.78
   0  -2 -11  126.59    4.76
  -2  -2 -11    0.61    0.46
  -2  -2 -11    0.30    0.38
  -4  -2 -11   45.93    2.43
  -4  -2 -11   43.51    2.00
  -4  -2 -11   44.36    1.97
  -6  -2 -11   13.39    0.92
  -6  -2 -11   13.00    0.98
  -8  -2 -11  202.23    7.65
  -8  -2 -11  210.62    7.67
 -10  -2 -11  101.73    3.83
 -10  -2 -11   95.34    3.83
 -12  -2 -11   12.81    1.06
  23  -3 -11    2.94    1.43
  21  -3 -11   -0.17    1.14
  19  -3 -11    0.93    0.98
  17  -3 -11    1.47    0.94
  15  -3 -11    0.79    0.81
  13  -3 -11    0.49    0.69
  11  -3 -11    1.39    0.63
   9  -3 -11    1.57    0.71
   9  -3 -11    3.60    0.71
   7  -3 -11    0.56    0.47
   7  -3 -11    0.26    0.55
   5  -3 -11   -0.07    0.49
   5  -3 -11    0.12    0.45
   3  -3 -11    0.34    0.51
   3  -3 -11    0.31    0.44
   1  -3 -11    1.98    0.51
   1  -3 -11    2.61    0.59
  -1  -3 -11    5.80    0.76
  -1  -3 -11    6.28    0.72
  -3  -3 -11    1.19    0.46
  -3  -3 -11    0.80    0.49
  -5  -3 -11    1.09    0.50
  -5  -3 -11    0.70    0.53
  -7  -3 -11    0.48    0.48
  -7  -3 -11   -0.27    0.48
   7   3  11    0.32    0.51
  -9  -3 -11   -0.20    0.53
   9   3  11    0.10    0.57
 -11  -3 -11    0.11    0.58
  11   3  11    1.08    0.64
  13   3  11    0.06    0.71
  24  -4 -11    3.04    1.62
  22  -4 -11   16.31    1.95
  20  -4 -11    3.27    1.21
  18  -4 -11   13.30    1.54
  16  -4 -11    1.07    0.88
  14  -4 -11  145.06    5.95
  12  -4 -11  309.90   11.71
  10  -4 -11   52.82    2.55
   8  -4 -11    1.51    0.70
   8  -4 -11    2.07    0.64
   6  -4 -11    3.19    0.78
   6  -4 -11    3.66    0.68
   4  -4 -11   38.17    1.95
   4  -4 -11   38.78    2.01
   2  -4 -11    9.01    0.94
   2  -4 -11    6.82    0.93
   0  -4 -11    6.77    0.81
   0  -4 -11    7.65    0.89
  -2  -4 -11  165.92    6.55
  -2  -4 -11  173.33    6.54
  -4  -4 -11  274.49   10.22
   4   4  11  272.01   10.25
  -6  -4 -11   50.32    2.30
   6   4  11   47.63    2.34
  -8  -4 -11   13.54    1.22
   8   4  11   13.12    1.27
 -10  -4 -11    1.76    0.71
  10   4  11    3.79    0.88
  12   4  11   11.01    1.42
  14   4  11   13.72    1.71
  23  -5 -11    0.72    1.40
  21  -5 -11   13.46    1.82
  19  -5 -11    2.78    1.23
  17  -5 -11   23.29    2.06
  15  -5 -11   11.33    1.49
  13  -5 -11  218.96    8.58
  11  -5 -11  112.66    4.75
   9  -5 -11    0.81    0.64
   7  -5 -11    0.91    0.62
   5  -5 -11   14.23    1.20
   5  -5 -11   13.87    1.39
   3  -5 -11    6.43    0.91
   3  -5 -11    4.69    0.77
   1  -5 -11    3.00    0.73
   1  -5 -11    3.72    0.70
  -1  -5 -11   23.50    1.57
  -1  -5 -11   25.68    1.53
   1   5  11   25.63    1.57
  -3  -5 -11  196.87    7.56
   3   5  11  194.96    7.58
  -5  -5 -11  127.93    5.13
   5   5  11  126.24    5.19
  -7  -5 -11    8.05    1.02
   7   5  11    8.43    1.10
  -9  -5 -11   27.87    1.80
   9   5  11   29.55    1.97
  11   5  11    1.44    0.97
  13   5  11   16.76    1.90
  22  -6 -11    0.19    1.43
  20  -6 -11    1.99    1.36
  18  -6 -11   -0.12    1.15
  16  -6 -11   -0.59    0.94
  14  -6 -11    0.60    0.90
  12  -6 -11    1.41    0.79
  10  -6 -11   -0.32    0.70
   8  -6 -11    2.03    0.71
   6  -6 -11    4.82    0.87
   4  -6 -11    9.16    1.10
   2  -6 -11    2.31    0.72
   0  -6 -11    1.16    0.63
   0   6  11    0.59    0.67
   2   6  11   -0.04    0.63
   4   6  11    0.42    0.76
   6   6  11    1.03    0.83
   8   6  11    0.29    0.92
  10   6  11    1.99    1.06
  12   6  11   -0.01    1.27
  14   6  11   -0.85    1.34
  21  -7 -11    1.88    1.53
  19  -7 -11   34.90    2.81
  17  -7 -11   63.17    3.56
  15  -7 -11    5.81    1.27
  13  -7 -11   31.86    2.25
  11  -7 -11    8.41    1.24
   9  -7 -11   57.37    2.92
   7  -7 -11   97.30    4.29
   5  -7 -11   34.98    2.07
   3  -7 -11   71.28    3.30
  -1   7  11  100.53    4.41
   1   7  11   11.93    1.43
   3   7  11   29.78    2.08
   5   7  11   14.43    1.72
   7   7  11   56.42    3.11
   9   7  11  114.95    5.17
  11   7  11   24.13    2.51
  13   7  11    2.41    1.57
  20  -8 -11    0.87    1.57
  18  -8 -11   16.54    2.08
  16  -8 -11    7.34    1.54
  14  -8 -11   44.63    2.83
  12  -8 -11  136.31    5.84
  10  -8 -11   11.22    1.48
   8  -8 -11    9.68    1.26
   6  -8 -11    2.28    0.91
   4  -8 -11   12.04    1.45
  -2   8  11   -0.66    0.76
   0   8  11    0.79    0.82
   2   8  11   82.11    3.90
   4   8  11  135.77    5.85
   6   8  11   13.67    1.68
   8   8  11   23.12    2.41
  10   8  11    1.27    1.45
  12   8  11    7.73    1.97
  19  -9 -11    1.37    1.61
  17  -9 -11   -1.53    1.48
  15  -9 -11   -1.03    1.33
  13  -9 -11    0.47    1.22
  11  -9 -11    2.53    1.18
   9  -9 -11    4.56    1.14
   7  -9 -11    0.36    0.81
   5  -9 -11    5.60    1.17
   3  -9 -11    0.11    0.87
  -3   9  11    0.50    0.93
  -1   9  11    1.16    0.95
   1   9  11    2.15    1.08
   3   9  11    0.74    1.08
   5   9  11   -0.87    1.06
   7   9  11   -1.70    1.19
   9   9  11    0.51    1.42
  11   9  11    3.76    1.89
  16 -10 -11   16.92    2.17
  16 -10 -11   20.13    3.15
  14 -10 -11   13.23    2.58
  14 -10 -11   11.08    1.91
  12 -10 -11   37.51    2.74
  10 -10 -11    2.49    1.21
   8 -10 -11   25.15    2.28
   6 -10 -11   20.38    2.09
   4 -10 -11    6.05    1.22
  -4  10  11    4.31    1.23
  -2  10  11   23.67    2.14
   0  10  11   13.13    1.67
   2  10  11   14.89    1.80
   4  10  11   45.91    3.16
   6  10  11   -1.41    1.45
   8  10  11   45.57    3.49
  10  10  11   34.46    3.50
  15 -11 -11   12.72    2.15
  13 -11 -11   11.83    2.05
  11 -11 -11    4.12    1.46
   9 -11 -11   46.10    3.12
   7 -11 -11   59.42    3.42
   5 -11 -11   15.45    2.07
  -3  11  11   16.06    1.92
  -1  11  11   60.02    3.48
   1  11  11   17.39    2.06
   3  11  11    7.17    1.70
   5  11  11    1.90    1.60
   7  11  11   44.04    3.64
  12 -12 -11   -2.47    1.47
  10 -12 -11   -0.13    1.46
   8 -12 -11    2.12    1.42
   6 -12 -11    1.51    1.35
   4 -12 -11    0.84    1.40
  -4  12  11    3.89    1.44
  -2  12  11    0.95    1.27
   0  12  11    7.92    1.70
   2  12  11    3.16    1.59
   4  12  11   -0.49    1.58
   5 -13 -11    5.21    1.69
  -3  13  11    5.08    1.58
  -1  13  11    3.49    1.51
  10  12 -12    3.28    1.46
   8  12 -12   51.54    3.14
   6  12 -12   13.13    1.59
   4  12 -12   10.22    1.41
   2  12 -12   11.40    1.46
   0  12 -12    4.12    1.43
  13  11 -12    3.11    1.43
  11  11 -12    4.61    1.37
   9  11 -12   25.71    2.26
   7  11 -12   40.56    2.58
   5  11 -12   16.04    1.79
   3  11 -12    2.10    1.01
   1  11 -12    2.09    0.90
  -1  11 -12    0.31    0.89
  16  10 -12    1.06    1.47
  14  10 -12    4.82    1.48
  12  10 -12   13.54    1.64
  10  10 -12    4.08    1.18
   8  10 -12   23.77    2.01
   6  10 -12    4.81    0.98
   4  10 -12    4.32    0.95
   2  10 -12    0.46    0.80
   0  10 -12    4.40    0.93
  -2  10 -12    0.11    0.79
  17   9 -12    6.38    1.54
  15   9 -12   37.69    2.63
  13   9 -12  151.21    6.40
  11   9 -12   58.17    3.13
   9   9 -12   14.24    1.68
   7   9 -12   13.21    1.47
   5   9 -12   23.54    1.73
   3   9 -12   89.52    3.83
   1   9 -12   34.14    1.92
  -1  -9  12   32.13    2.30
  -1   9 -12   43.72    2.19
  -3   9 -12  100.14    4.04
  20   8 -12   -0.99    1.53
  18   8 -12    2.08    1.42
  16   8 -12    7.47    1.44
  14   8 -12   36.86    2.45
  12   8 -12   30.91    2.21
  10   8 -12   -0.32    0.85
   8   8 -12    7.03    1.06
   6   8 -12    3.07    0.82
   4   8 -12    6.38    0.88
   2   8 -12   11.67    1.16
  -2  -8  12   12.99    1.55
   0   8 -12    8.41    0.92
   0  -8  12    7.31    1.02
  -2   8 -12   10.70    1.08
   2  -8  12   10.86    1.24
  -4   8 -12    9.83    1.00
  21   7 -12    0.71    1.39
  19   7 -12    0.22    1.35
  17   7 -12   13.14    1.72
  15   7 -12    5.68    1.27
  13   7 -12    4.18    1.06
  11   7 -12    0.14    0.77
   9   7 -12   59.80    2.92
   7   7 -12   62.64    2.92
   5   7 -12    4.23    0.79
  -5  -7  12    6.01    1.13
   3   7 -12    1.64    0.57
  -3  -7  12    1.30    0.79
   1   7 -12    7.05    0.89
  -1  -7  12    7.36    0.92
  -1   7 -12    4.73    0.68
   1  -7  12    3.00    0.69
  -3   7 -12    2.04    0.57
   3  -7  12    3.16    0.64
  22   6 -12   13.89    1.99
  20   6 -12    1.41    1.39
  18   6 -12   15.12    1.84
  16   6 -12   17.00    1.84
  14   6 -12   15.02    1.72
  12   6 -12   38.56    2.26
  10   6 -12   59.06    2.89
   8   6 -12  322.02   12.07
   6   6 -12  155.21    5.87
  -6  -6  12  141.82    6.00
   4   6 -12    4.07    0.70
  -4  -6  12    4.76    0.82
   2   6 -12    6.38    0.73
  -2  -6  12    5.07    0.80
   0   6 -12   20.81    1.23
   0  -6  12   20.77    1.33
  -2   6 -12    1.52    0.47
   2  -6  12    1.04    0.58
  -4   6 -12    1.18    0.44
   4  -6  12    1.37    0.41
  23   5 -12    4.14    1.62
  21   5 -12   -1.28    1.35
  19   5 -12    0.27    1.21
  17   5 -12   -0.43    1.00
  15   5 -12   11.36    1.43
  13   5 -12   60.33    3.02
  11   5 -12   14.92    1.37
   9   5 -12   10.00    1.15
   7   5 -12   17.75    1.30
  -7  -5  12   18.38    1.49
   5   5 -12    1.21    0.51
  -5  -5  12    0.99    0.62
   3   5 -12   35.48    1.78
  -3  -5  12   38.68    1.92
   1   5 -12   19.53    1.16
  -1  -5  12   18.72    1.24
  -1   5 -12   15.38    0.99
   1  -5  12   16.60    1.07
  -3   5 -12   20.15    1.06
   3  -5  12   18.89    1.03
  22   4 -12    0.50    1.45
  20   4 -12    3.83    1.36
  18   4 -12    1.53    1.03
  16   4 -12    0.55    0.88
  14   4 -12   24.67    1.80
  12   4 -12   61.84    2.94
  10   4 -12    0.32    0.57
   8   4 -12   18.49    1.29
  -8  -4  12   14.39    1.45
   6   4 -12   -0.07    0.46
  -6  -4  12    0.77    0.54
   4   4 -12   38.88    1.84
  -4  -4  12   37.82    1.90
   2   4 -12   18.29    1.09
  -2  -4  12   18.77    1.20
   0   4 -12    9.53    0.76
   0  -4  12   10.81    0.89
  -2   4 -12   27.12    1.30
   2  -4  12   28.27    1.33
  -4   4 -12   26.23    1.11
  23   3 -12   24.18    2.56
  21   3 -12    1.90    1.20
  19   3 -12    6.83    1.25
  17   3 -12   16.75    1.74
  15   3 -12    2.37    0.87
  13   3 -12   92.78    4.05
  11   3 -12    9.02    1.09
   9   3 -12  216.41    7.95
  -9  -3  12  196.51    7.97
   7   3 -12  268.88    9.91
  -7  -3  12  259.03    9.96
   5   3 -12    4.25    0.65
  -5  -3  12    5.34    0.74
   3   3 -12   19.80    1.16
  -3  -3  12   18.92    1.21
   1   3 -12    7.70    0.70
  -1  -3  12    5.84    0.76
  -1   3 -12    2.99    0.46
   1  -3  12    2.86    0.45
  -3   3 -12   18.39    0.96
  -3   3 -12   17.44    0.93
  24   2 -12   15.52    2.07
  22   2 -12   11.39    1.71
  20   2 -12    5.97    1.25
  18   2 -12   11.09    1.39
  16   2 -12    8.02    1.20
  14   2 -12    0.34    0.73
  12   2 -12    7.68    0.98
  10   2 -12   28.06    1.66
   8   2 -12  118.28    4.62
  -8  -2  12  110.11    4.65
   6   2 -12   38.41    1.92
  -6  -2  12   40.73    1.98
   4   2 -12    0.77    0.41
  -4  -2  12    0.91    0.47
   2   2 -12    1.99    0.48
  -2  -2  12    2.21    0.47
   0   2 -12    3.14    0.48
   0  -2  12    2.34    0.49
  -2   2 -12    0.47    0.33
  -2   2 -12    0.42    0.39
  -4   2 -12    0.29    0.31
  -4   2 -12    0.27    0.30
  -4   2 -12   -1.24    1.03
  23   1 -12    0.20    1.30
  21   1 -12    2.07    1.19
  19   1 -12    3.73    1.10
  17   1 -12   -1.01    0.72
  15   1 -12    5.26    0.95
  13   1 -12   52.09    2.60
  11   1 -12   16.70    1.31
   9   1 -12   16.67    1.22
  -9  -1  12   15.52    1.29
   7   1 -12   42.51    2.06
  -7  -1  12   43.88    2.13
   5   1 -12   -0.11    0.41
  -5  -1  12    0.68    0.46
   3   1 -12   15.67    1.03
  -3  -1  12   15.92    1.06
   1   1 -12    1.43    0.42
  -1  -1  12    0.68    0.36
  -1   1 -12    0.72    0.43
  -1   1 -12    0.15    0.37
  -3   1 -12   12.39    1.73
  -3   1 -12    9.95    0.79
  -3   1 -12   12.45    0.79
  -5   1 -12    0.83    1.15
  -5   1 -12    0.52    0.31
  -5   1 -12    0.48    0.34
  24   0 -12    6.27    1.66
  22   0 -12    4.35    1.40
  20   0 -12   28.23    2.28
  18   0 -12   14.40    1.71
  16   0 -12   18.32    1.64
  14   0 -12  201.32    7.89
  12   0 -12  331.71   12.43
  10   0 -12   13.60    1.11
 -10   0  12    8.83    1.17
   8   0 -12   17.94    1.20
  -8   0  12   14.33    1.18
   6   0 -12    0.62    0.45
  -6   0  12    0.49    0.45
   4   0 -12  166.13    6.31
  -4   0  12  164.56    6.33
   2   0 -12  146.97    5.70
   2   0 -12  152.42    5.77
   0   0 -12   76.90    3.10
   0   0 -12   74.39    3.04
  -2   0 -12  198.55    7.33
  -2   0 -12  193.47    7.27
  -4   0 -12  269.38    9.46
  -4   0 -12  256.00    9.40
  -4   0 -12  245.61    9.99
  -6   0 -12   11.06    0.73
  -6   0 -12   12.50    1.67
  -6   0 -12    9.53    0.75
  23  -1 -12    1.19    1.30
  21  -1 -12    6.88    1.35
  19  -1 -12    3.41    1.10
  17  -1 -12    1.08    0.84
  15  -1 -12    5.54    1.01
  13  -1 -12   46.54    2.39
  11  -1 -12   16.09    1.29
   9  -1 -12   14.98    1.20
  -9   1  12   13.90    1.27
   7  -1 -12   45.30    2.15
  -7   1  12   44.81    2.16
   5  -1 -12    0.54    0.49
   5  -1 -12    0.53    0.46
  -5   1  12   -0.47    0.40
   3  -1 -12   17.12    1.10
   3  -1 -12   15.95    1.13
   1  -1 -12    1.31    0.48
   1  -1 -12    1.74    0.47
  -1  -1 -12    1.21    0.53
  -1  -1 -12    1.13    0.39
  -3  -1 -12   14.25    1.01
  -3  -1 -12   14.11    0.92
  -3  -1 -12   13.71    1.54
  -5  -1 -12    1.04    0.47
  -5  -1 -12    0.67    0.41
  -5  -1 -12    1.30    1.07
  -7  -1 -12   24.81    1.31
  -7  -1 -12   29.55    1.36
  -9  -1 -12   17.13    1.02
  -9  -1 -12   16.85    0.94
  24  -2 -12   21.58    2.45
  22  -2 -12   11.09    1.68
  20  -2 -12    7.71    1.45
  18  -2 -12    9.88    1.33
  16  -2 -12    8.74    1.17
  14  -2 -12    0.38    0.74
  12  -2 -12    9.57    1.12
  10  -2 -12   26.19    1.63
   8  -2 -12  119.31    4.63
   8  -2 -12  109.89    4.69
  -8   2  12  110.00    4.61
   6  -2 -12   38.01    1.97
   6  -2 -12   38.60    1.93
   4  -2 -12    0.59    0.46
   4  -2 -12    0.29    0.50
   2  -2 -12    2.33    0.59
   2  -2 -12    1.89    0.50
   0  -2 -12    2.89    0.57
   0  -2 -12    2.76    0.55
  -2  -2 -12    0.61    0.51
  -2  -2 -12   -0.21    0.39
  -2  -2 -12    1.42    0.79
  -4  -2 -12   -1.52    0.91
  -4  -2 -12    0.06    0.46
  -4  -2 -12    0.39    0.44
  -6  -2 -12   40.39    1.86
  -6  -2 -12   41.26    1.91
  -8  -2 -12   99.13    3.87
  -8  -2 -12   97.33    3.85
 -10  -2 -12   27.07    1.46
  23  -3 -12   26.79    2.68
  21  -3 -12    3.19    1.29
  19  -3 -12    5.71    1.29
  17  -3 -12   12.78    1.64
  15  -3 -12    2.55    0.89
  13  -3 -12  111.16    4.73
  11  -3 -12    8.64    1.13
   9  -3 -12  204.36    7.88
   7  -3 -12  260.72    9.58
   7  -3 -12  244.64    9.62
   5  -3 -12    3.23    0.74
   5  -3 -12    3.45    0.69
   3  -3 -12   20.72    1.41
   3  -3 -12   19.54    1.29
   1  -3 -12    7.94    0.90
   1  -3 -12    9.65    1.00
  -1  -3 -12    2.44    0.57
  -1  -3 -12    1.94    0.58
  -3  -3 -12   19.15    1.24
  -3  -3 -12   18.55    1.25
  -5  -3 -12    2.32    0.57
  -5  -3 -12    0.08    0.56
  -7  -3 -12  137.04    5.29
  -7  -3 -12  134.54    5.26
  -9  -3 -12  152.58    5.84
  -9  -3 -12  151.21    5.82
 -11  -3 -12    5.09    0.80
  22  -4 -12    0.69    1.26
  20  -4 -12    1.08    1.26
  18  -4 -12    0.11    1.05
  16  -4 -12   -0.60    0.93
  14  -4 -12   21.13    1.82
  12  -4 -12   64.83    3.10
  10  -4 -12   -0.23    0.64
   8  -4 -12   16.23    1.31
   6  -4 -12    0.76    0.55
   6  -4 -12    0.19    0.63
   4  -4 -12   37.12    2.10
   4  -4 -12   39.35    2.02
   2  -4 -12   17.09    1.27
   2  -4 -12   17.45    1.35
   0  -4 -12    8.91    1.01
   0  -4 -12    9.57    1.09
  -2  -4 -12   26.24    1.65
  -2  -4 -12   28.65    1.58
  -4  -4 -12   42.48    2.10
  -4  -4 -12   43.09    2.15
  -6  -4 -12    0.55    0.56
  -6  -4 -12    0.79    0.66
  -8  -4 -12   15.56    1.37
   8   4  12   17.84    1.43
  10   4  12   -0.39    0.72
  12   4  12   19.86    1.68
  23  -5 -12    2.77    1.63
  21  -5 -12   -0.25    1.25
  19  -5 -12    0.79    1.25
  17  -5 -12    0.05    1.02
  15  -5 -12   10.87    1.40
  13  -5 -12   54.70    2.85
  11  -5 -12   14.84    1.47
   9  -5 -12    7.77    1.05
   7  -5 -12   18.52    1.46
   5  -5 -12    0.85    0.62
   3  -5 -12   39.28    2.10
   1  -5 -12   20.22    1.44
   1  -5 -12   19.87    1.53
  -1  -5 -12   15.51    1.27
  -1  -5 -12   15.06    1.41
  -3  -5 -12   18.23    1.55
  -3  -5 -12   23.28    1.48
  -5  -5 -12    3.71    0.90
   5   5  12    4.22    0.85
  -7  -5 -12    9.11    1.14
   7   5  12    9.52    1.13
  -9  -5 -12    8.14    1.10
   9   5  12   10.40    1.28
  11   5  12    1.99    1.03
  13   5  12   22.86    2.13
  22  -6 -12   23.74    2.81
  20  -6 -12    3.48    1.47
  18  -6 -12   16.37    2.08
  16  -6 -12   15.83    2.02
  14  -6 -12   12.26    1.54
  12  -6 -12   33.95    2.27
  10  -6 -12   68.76    3.31
   8  -6 -12  317.09   12.05
   6  -6 -12  157.98    6.37
   4  -6 -12    4.75    0.93
   2  -6 -12    7.71    1.03
   0  -6 -12   27.06    1.72
  -2  -6 -12    1.82    0.74
   2   6  12    1.75    0.79
   4   6  12    2.14    0.84
   6   6  12   80.56    3.77
   8   6  12  213.65    8.46
  10   6  12   59.76    3.30
  12   6  12    0.87    1.37
  21  -7 -12    0.25    1.61
  19  -7 -12    3.39    1.48
  17  -7 -12   10.72    1.71
  15  -7 -12    3.96    1.35
  13  -7 -12    4.26    1.14
  11  -7 -12   -0.79    0.90
   9  -7 -12   58.48    3.07
   7  -7 -12   70.00    3.39
   5  -7 -12    5.17    0.99
   3  -7 -12    1.65    0.78
   1  -7 -12    8.07    1.06
   1   7  12    1.76    0.86
   3   7  12    1.66    0.92
   5   7  12    1.09    0.99
   7   7  12   38.20    2.69
   9   7  12   26.50    2.44
  11   7  12   -0.25    1.46
  13   7  12    3.43    1.65
  20  -8 -12    3.39    1.72
  18  -8 -12    2.58    1.53
  16  -8 -12    7.07    1.65
  14  -8 -12   32.51    2.52
  12  -8 -12   28.12    2.31
  10  -8 -12   -1.51    0.91
   8  -8 -12    8.38    1.28
   6  -8 -12    3.23    0.93
   4  -8 -12    6.95    1.18
   2  -8 -12   12.25    1.48
   0   8  12    8.00    1.33
   2   8  12    9.97    1.36
   4   8  12    9.91    1.50
   6   8  12    0.99    1.20
   8   8  12   17.51    2.04
  10   8  12    2.23    1.58
  12   8  12    4.41    1.91
  17  -9 -12    2.95    1.68
  15  -9 -12   36.14    3.01
  13  -9 -12  159.37    6.90
  11  -9 -12   61.55    3.53
   9  -9 -12    9.39    1.41
   7  -9 -12   14.43    1.85
   5  -9 -12   25.33    2.13
   3  -9 -12   94.86    4.38
  -1   9  12   33.18    2.48
   1   9  12   41.18    2.68
   3   9  12  105.44    4.94
   5   9  12   47.05    3.21
   7   9  12    5.41    1.64
   9   9  12    7.75    1.94
  16 -10 -12    1.90    1.66
  16 -10 -12    4.60    2.91
  14 -10 -12    0.95    1.57
  12 -10 -12   14.33    1.96
  10 -10 -12    4.91    1.42
   8 -10 -12   25.85    2.35
   6 -10 -12    5.26    1.35
   4 -10 -12    4.48    1.23
   2 -10 -12   -1.30    1.02
  -2  10  12   -1.38    1.08
   0  10  12    4.22    1.30
   2  10  12    1.40    1.18
   4  10  12    8.14    1.77
   6  10  12    1.98    1.56
   8  10  12   20.10    2.58
  13 -11 -12    0.49    1.60
  11 -11 -12    0.35    1.49
   9 -11 -12   30.10    2.81
   7 -11 -12   46.26    3.19
   5 -11 -12   18.95    2.36
   3 -11 -12    1.54    1.27
  -3  11  12    1.60    1.35
  -1  11  12    1.17    1.22
   1  11  12    0.42    1.35
   3  11  12    0.40    1.44
   5  11  12    7.78    1.95
  10 -12 -12    3.15    1.61
   8 -12 -12   48.29    3.33
   6 -12 -12   12.58    1.91
   4 -12 -12   11.79    1.80
  -2  12  12    9.82    1.83
   0  12  12    3.61    1.59
   2  12  12   10.57    1.88
   6  12 -13    0.41    1.12
   4  12 -13   -1.31    1.08
   2  12 -13   -0.77    1.14
  11  11 -13   11.20    1.70
   9  11 -13   82.44    4.03
   7  11 -13   82.70    3.96
   5  11 -13    2.71    1.06
   3  11 -13   10.17    1.29
   1  11 -13    7.33    1.21
  14  10 -13   -0.31    1.34
  12  10 -13    0.83    1.21
  10  10 -13   40.46    2.63
   8  10 -13   78.62    3.79
   6  10 -13   11.64    1.55
   4  10 -13   25.22    1.91
   2  10 -13   19.14    1.65
   0  10 -13    1.96    0.90
  17   9 -13    1.04    1.43
  15   9 -13    2.06    1.29
  13   9 -13   -0.01    1.03
  11   9 -13    2.51    1.06
   9   9 -13    0.70    0.93
   7   9 -13    2.39    0.91
   5   9 -13    0.91    0.80
   3   9 -13    0.94    0.74
   1   9 -13    4.04    0.85
  -1   9 -13    2.69    0.83
  18   8 -13   19.30    2.43
  16   8 -13    2.68    1.26
  14   8 -13    8.38    1.42
  12   8 -13   22.48    1.99
  10   8 -13    1.02    0.96
   8   8 -13   41.61    2.37
   6   8 -13    0.73    0.69
   4   8 -13  139.35    5.57
   2   8 -13   67.91    2.94
  -2  -8  13   62.18    3.25
   0   8 -13    1.32    0.67
   0  -8  13    0.82    0.92
  -2   8 -13   -0.49    0.63
  19   7 -13    3.14    1.44
  17   7 -13   -1.71    1.11
  15   7 -13    5.63    1.29
  13   7 -13    0.73    0.95
  11   7 -13   18.18    1.78
   9   7 -13  157.88    6.38
   7   7 -13  141.95    5.73
   5   7 -13    0.53    0.58
   3   7 -13   27.64    1.58
  -3  -7  13   25.14    1.88
   1   7 -13    3.06    0.63
  -1  -7  13    1.58    0.75
  -1   7 -13   50.46    2.21
   1  -7  13   45.21    2.27
  -3   7 -13   34.50    1.68
  20   6 -13   -0.45    1.45
  18   6 -13    0.45    1.19
  16   6 -13   -1.80    0.98
  14   6 -13   -0.08    0.87
  12   6 -13    3.41    0.99
  10   6 -13    2.34    0.83
   8   6 -13    1.85    0.67
   6   6 -13    0.16    0.62
   4   6 -13    0.13    0.56
  -4  -6  13    1.02    0.78
   2   6 -13    0.70    0.52
  -2  -6  13    0.05    0.67
   0   6 -13    0.76    0.48
   0  -6  13    1.07    0.65
  -2   6 -13    0.20    0.48
   2  -6  13    0.59    0.57
  21   5 -13   17.58    2.12
  19   5 -13   64.77    3.65
  17   5 -13   10.66    1.54
  15   5 -13    4.65    1.11
  13   5 -13   61.92    3.12
  11   5 -13   17.00    1.54
   9   5 -13   39.23    2.11
   7   5 -13   29.68    1.72
   5   5 -13   77.43    3.31
  -5  -5  13   79.77    3.49
   3   5 -13  242.55    8.96
  -3  -5  13  237.07    9.08
   1   5 -13   47.33    2.08
  -1  -5  13   43.87    2.14
  -1   5 -13    1.43    0.48
   1  -5  13    1.04    0.54
  -3   5 -13    3.43    0.53
   3  -5  13    4.02    0.53
  22   4 -13    4.33    1.57
  20   4 -13   41.55    2.85
  18   4 -13   40.09    2.69
  16   4 -13   14.92    1.75
  14   4 -13   42.08    2.40
  12   4 -13   47.40    2.49
  10   4 -13    4.10    0.81
   8   4 -13   44.32    2.22
   6   4 -13    6.07    0.79
  -6  -4  13    5.06    0.91
   4   4 -13  321.09   11.70
  -4  -4  13  311.91   11.79
   2   4 -13  228.17    8.56
  -2  -4  13  232.39    8.66
   0   4 -13   18.73    1.12
   0  -4  13   21.15    1.21
  -2   4 -13    4.74    0.56
   2  -4  13    5.42    0.73
  23   3 -13    0.77    1.57
  21   3 -13   -0.59    1.24
  19   3 -13    0.33    1.12
  17   3 -13    1.67    0.96
  15   3 -13    2.97    0.93
  13   3 -13    0.38    0.70
  11   3 -13    1.11    0.71
   9   3 -13    0.63    0.59
   7   3 -13    0.69    0.55
  -7  -3  13    0.71    0.69
   5   3 -13    0.43    0.48
  -5  -3  13   -0.24    0.53
   3   3 -13    2.01    0.51
  -3  -3  13    2.09    0.57
   1   3 -13    3.22    0.53
  -1  -3  13    2.73    0.53
  -1   3 -13    1.00    0.41
   1  -3  13    0.67    0.43
  -3   3 -13    0.73    0.40
  -3   3 -13    0.39    0.36
  22   2 -13   12.83    1.84
  20   2 -13    3.44    1.23
  18   2 -13    1.65    1.01
  16   2 -13   25.52    1.95
  14   2 -13    6.82    1.08
  12   2 -13    2.72    0.74
  10   2 -13  140.29    5.61
   8   2 -13  353.42   12.68
  -8  -2  13  327.13   12.71
   6   2 -13   76.54    3.28
  -6  -2  13   79.21    3.36
   4   2 -13   38.68    1.87
  -4  -2  13   39.64    1.93
   2   2 -13    4.10    0.61
  -2  -2  13    3.41    0.57
   0   2 -13   79.67    3.24
   0  -2  13   83.53    3.29
  -2   2 -13   95.39    3.67
  -2   2 -13   91.79    3.61
  -4   2 -13   24.05    1.16
  -4   2 -13   25.74    1.19
  23   1 -13   32.86    2.81
  21   1 -13    3.78    1.34
  19   1 -13   24.56    2.14
  17   1 -13    0.73    0.89
  15   1 -13    1.82    0.85
  13   1 -13   15.01    1.43
  11   1 -13    1.86    0.68
   9   1 -13  116.97    4.75
   7   1 -13   94.05    3.79
  -7  -1  13   87.01    3.81
   5   1 -13   35.00    1.79
  -5  -1  13   36.76    1.84
   3   1 -13  171.46    6.59
  -3  -1  13  175.38    6.63
   1   1 -13   23.10    1.29
   1   1 -13   24.24    1.38
  -1   1 -13    4.31    0.56
  -1   1 -13    5.72    0.67
  -3   1 -13    0.54    0.47
  -3   1 -13    0.77    0.40
  -3   1 -13    0.82    1.24
  -5   1 -13    0.90    0.39
  -5   1 -13    0.19    0.37
  24   0 -13   -1.76    1.43
  22   0 -13   -0.13    1.32
  20   0 -13   -0.02    1.00
  18   0 -13    0.46    0.91
  16   0 -13   -1.23    0.73
  14   0 -13    1.24    0.74
  12   0 -13    0.11    0.60
   8   0 -13    0.35    0.53
  -8   0  13   -0.96    0.62
   6   0 -13    0.15    0.46
  -6   0  13    0.98    0.54
   4   0 -13    0.67    0.50
  -4   0  13    1.00    0.48
   2   0 -13    0.86    0.45
   2   0 -13    0.98    0.51
   0   0 -13    1.16    0.52
   0   0 -13   -0.14    0.40
  -2   0 -13   -0.10    0.47
  -2   0 -13   -0.36    0.38
  -4   0 -13   -0.23    0.38
  -4   0 -13    1.26    1.18
  -4   0 -13   -0.37    0.47
  -6   0 -13    0.51    0.42
  -6   0 -13    0.22    0.38
  23  -1 -13   17.80    2.34
  21  -1 -13    4.91    1.36
  19  -1 -13   20.83    1.95
  17  -1 -13    1.35    0.87
  15  -1 -13    2.95    0.86
  13  -1 -13   14.88    1.41
  11  -1 -13    2.42    0.72
   9  -1 -13  114.98    4.72
   7  -1 -13   92.90    3.75
  -7   1  13   84.41    3.75
   5  -1 -13   35.95    1.82
   5  -1 -13   34.17    1.86
   3  -1 -13  174.95    6.71
   3  -1 -13  172.66    6.64
   1  -1 -13   23.56    1.35
   1  -1 -13   24.24    1.44
  -1  -1 -13    5.17    0.71
  -1  -1 -13    4.78    0.64
  -3  -1 -13    0.58    0.44
  -3  -1 -13   -0.01    0.96
  -3  -1 -13    0.55    0.52
  -5  -1 -13    0.91    1.34
  -5  -1 -13   -0.31    0.55
  -5  -1 -13    0.61    0.46
  -7  -1 -13   21.35    1.23
  -7  -1 -13   22.56    1.22
  -9  -1 -13   11.36    0.89
  22  -2 -13   13.44    1.82
  20  -2 -13    3.52    1.23
  18  -2 -13   -0.24    0.90
  16  -2 -13   28.04    2.05
  14  -2 -13    7.48    1.10
  12  -2 -13    2.95    0.77
  10  -2 -13  146.48    5.89
   8  -2 -13  354.96   13.22
   6  -2 -13   74.43    3.36
   6  -2 -13   78.00    3.29
   4  -2 -13   35.97    2.01
   4  -2 -13   41.60    1.98
   2  -2 -13    3.35    0.62
   2  -2 -13    2.17    0.61
   0  -2 -13   81.79    3.44
   0  -2 -13   81.61    3.38
  -2  -2 -13   94.50    3.81
  -2  -2 -13   89.80    4.09
  -2  -2 -13   93.12    3.73
  -4  -2 -13   25.26    1.38
  -4  -2 -13   23.45    2.15
  -4  -2 -13   24.02    1.42
  -6  -2 -13   63.84    2.68
  -6  -2 -13   62.65    2.70
  -8  -2 -13  111.25    4.35
  -8  -2 -13  111.65    4.34
 -10  -2 -13   28.43    1.53
  23  -3 -13    1.34    1.40
  21  -3 -13   -0.04    1.22
  19  -3 -13   -0.27    1.08
  17  -3 -13    2.63    1.05
  15  -3 -13    1.87    0.91
  13  -3 -13    0.47    0.74
  11  -3 -13    0.88    0.73
   9  -3 -13   -0.02    0.60
   7  -3 -13   -0.30    0.55
   5  -3 -13    1.01    0.56
   5  -3 -13    0.95    0.72
   3  -3 -13    1.34    0.56
   3  -3 -13    0.57    0.72
   1  -3 -13    3.09    0.75
   1  -3 -13    3.26    0.65
  -1  -3 -13    1.26    0.64
  -1  -3 -13   -0.15    0.49
  -3  -3 -13   -0.09    0.49
  -3  -3 -13    0.88    0.66
  -5  -3 -13    0.55    0.56
  -5  -3 -13    0.28    0.62
  -7  -3 -13   -0.20    0.59
  -7  -3 -13    0.52    0.64
  -9  -3 -13    1.04    0.69
 -11  -3 -13    1.02    0.99
  22  -4 -13    3.32    1.41
  20  -4 -13   45.74    2.99
  18  -4 -13   39.20    2.62
  16  -4 -13   13.90    1.79
  14  -4 -13   42.52    2.48
  12  -4 -13   45.08    2.49
  10  -4 -13    4.30    0.93
   8  -4 -13   43.44    2.32
   6  -4 -13    6.03    0.89
   4  -4 -13  320.46   12.01
   2  -4 -13  220.62    8.87
   2  -4 -13  241.62    8.83
   0  -4 -13   22.02    1.58
   0  -4 -13   20.92    1.42
  -2  -4 -13    5.40    0.84
  -2  -4 -13    4.32    0.92
  -4  -4 -13   27.85    1.63
  -4  -4 -13   28.10    1.79
  -6  -4 -13    4.66    0.76
  -6  -4 -13    2.73    0.79
  -8  -4 -13    2.92    0.78
  -8  -4 -13    2.53    0.75
 -10  -4 -13    9.31    1.11
  21  -5 -13   18.34    2.10
  19  -5 -13   55.51    3.39
  17  -5 -13   12.38    1.63
  15  -5 -13    5.13    1.19
  13  -5 -13   61.64    3.15
  11  -5 -13   13.21    1.47
   9  -5 -13   37.22    2.22
   7  -5 -13   22.33    1.66
   5  -5 -13   85.10    3.77
   3  -5 -13  248.10    9.48
   1  -5 -13   48.55    2.45
  -1  -5 -13    0.34    0.60
  -3  -5 -13    3.05    0.77
  -5  -5 -13    4.54    0.87
  -5  -5 -13    1.68    0.84
  -7  -5 -13    9.42    1.24
  -7  -5 -13    2.41    1.00
  -9  -5 -13    1.97    0.90
   9   5  13    3.87    1.07
  11   5  13   33.32    2.27
  20  -6 -13    1.83    1.50
  18  -6 -13    0.65    1.32
  16  -6 -13    0.07    1.19
  14  -6 -13    0.22    0.98
  12  -6 -13    0.93    0.89
  10  -6 -13   -0.13    0.86
   8  -6 -13    1.79    0.85
   6  -6 -13   -0.06    0.75
   4  -6 -13    1.10    0.70
   2  -6 -13    0.36    0.72
   0  -6 -13    0.84    0.75
  -2  -6 -13    1.84    0.80
  -4  -6 -13    5.35    1.00
   6   6  13   -0.64    0.90
   8   6  13    1.39    1.06
  10   6  13   -1.58    1.14
  12   6  13   -0.42    1.29
  19  -7 -13    3.11    1.65
  17  -7 -13   -1.89    1.27
  15  -7 -13    2.31    1.31
  13  -7 -13    1.10    1.09
  11  -7 -13   18.45    1.96
   9  -7 -13  155.62    6.47
   7  -7 -13  141.97    5.95
   5  -7 -13    0.04    0.79
   3  -7 -13   34.77    2.20
   1  -7 -13    0.11    0.79
  -1  -7 -13   49.88    2.66
  -3  -7 -13   39.17    2.32
   3   7  13   35.94    2.45
   5   7  13   27.11    2.20
   7   7  13   65.26    3.54
   9   7  13   47.58    3.15
  11   7  13   -2.39    1.39
  18  -8 -13   15.72    2.11
  16  -8 -13    1.94    1.39
  14  -8 -13   12.00    1.76
  12  -8 -13   28.11    2.38
  10  -8 -13    3.65    1.20
   8  -8 -13   44.91    2.71
   6  -8 -13    2.32    1.02
   4  -8 -13  147.79    6.20
   2  -8 -13   70.50    3.50
   0  -8 -13    0.09    0.84
   2   8  13    0.57    1.06
   4   8  13    6.30    1.34
   6   8  13   -1.88    1.20
   8   8  13   11.87    1.90
  10   8  13    2.37    1.74
  17  -9 -13    0.78    1.64
  15  -9 -13    3.25    1.51
  13  -9 -13    4.12    1.41
  11  -9 -13    3.46    1.29
   9  -9 -13   -0.23    1.05
   7  -9 -13    1.44    1.14
   5  -9 -13    0.57    1.00
   3  -9 -13    1.32    1.06
   1  -9 -13    2.93    1.07
   1   9  13    2.29    1.26
   3   9  13    1.20    1.18
   5   9  13    2.14    1.45
   7   9  13    3.00    1.61
   9   9  13    0.64    1.89
  14 -10 -13   -1.16    1.41
  12 -10 -13   -1.68    1.36
  10 -10 -13   36.08    2.88
   8 -10 -13   87.77    4.48
   6 -10 -13   17.06    2.13
   4 -10 -13   22.37    2.28
   2 -10 -13   19.48    2.11
   0 -10 -13    3.51    1.26
   0  10  13    1.47    1.26
   2  10  13    9.60    1.64
   4  10  13    5.42    1.67
   6  10  13   10.66    2.14
  11 -11 -13    9.31    1.92
   9 -11 -13   91.13    4.71
   7 -11 -13   87.09    4.46
   5 -11 -13    1.39    1.33
   3 -11 -13   12.58    1.83
   1 -11 -13    6.76    1.51
  -1  11  13    5.55    1.63
   1  11  13   41.88    3.13
   3  11  13   16.29    2.24
   6 -12 -13    0.52    1.41
   4 -12 -13    0.44    1.43
   2 -12 -13    3.42    1.53
   9  11 -14   16.81    2.08
   7  11 -14    5.76    1.30
   5  11 -14    0.89    1.10
   3  11 -14    2.21    1.11
  14  10 -14    6.00    1.54
  12  10 -14   -2.64    1.16
  10  10 -14   -1.25    1.02
   8  10 -14   10.52    1.44
   6  10 -14    0.40    0.92
   4  10 -14   15.83    1.69
   2  10 -14    4.25    1.03
  15   9 -14    2.22    1.38
  13   9 -14    3.34    1.28
  11   9 -14   11.45    1.48
   9   9 -14    4.01    1.05
   7   9 -14    7.46    1.17
   5   9 -14  136.73    5.59
   3   9 -14  198.38    7.70
   1   9 -14   21.85    1.72
  18   8 -14   19.30    2.31
  16   8 -14    0.25    1.21
  14   8 -14   -2.33    1.02
  12   8 -14    2.44    1.05
  10   8 -14    1.32    0.93
   8   8 -14    1.16    0.91
   6   8 -14   17.15    1.55
   4   8 -14   42.36    2.25
   2   8 -14   21.60    1.55
   0   8 -14    0.38    0.69
  19   7 -14    1.47    1.45
  17   7 -14    7.84    1.55
  15   7 -14   25.41    2.26
  13   7 -14   11.27    1.49
  11   7 -14    2.17    1.01
   9   7 -14   11.38    1.50
   7   7 -14   23.81    1.80
   5   7 -14    0.24    0.64
   3   7 -14   12.99    1.16
  -3  -7  14    8.31    1.28
   1   7 -14    5.24    0.80
  -1  -7  14    4.43    0.96
  -1   7 -14   39.55    1.96
  20   6 -14   18.07    2.17
  18   6 -14    5.26    1.40
  16   6 -14   32.92    2.43
  14   6 -14   55.88    3.03
  12   6 -14   20.37    1.86
  10   6 -14   43.29    2.43
   8   6 -14   77.81    3.50
   6   6 -14    4.83    0.88
   4   6 -14   66.75    2.88
  -4  -6  14   60.41    3.08
   2   6 -14    7.23    0.98
  -2  -6  14    8.09    1.00
   0   6 -14  122.62    4.70
   0  -6  14  118.52    4.78
  -2   6 -14  198.73    7.40
  21   5 -14    6.50    1.77
  19   5 -14   17.75    2.37
  17   5 -14    2.80    1.20
  15   5 -14    0.07    0.95
  13   5 -14   -0.17    0.84
  11   5 -14    0.71    0.79
   9   5 -14    0.33    0.67
   7   5 -14    1.88    0.69
   5   5 -14   45.14    2.19
  -5  -5  14   43.70    2.42
   3   5 -14   63.07    2.70
  -3  -5  14   59.74    2.83
   1   5 -14    4.30    0.68
  -1  -5  14    3.74    0.70
  -1   5 -14   16.21    1.07
   1  -5  14   13.45    1.11
  -3   5 -14    5.57    0.63
  22   4 -14   -1.18    1.48
  20   4 -14   28.58    2.65
  18   4 -14   17.39    2.09
  16   4 -14    1.03    1.06
  14   4 -14    0.88    0.87
  12   4 -14    7.72    1.11
  10   4 -14    6.53    0.98
   8   4 -14    1.65    0.67
   6   4 -14   13.43    1.14
  -6  -4  14   12.59    1.40
   4   4 -14  110.64    4.44
  -4  -4  14  111.57    4.57
   2   4 -14   42.14    1.97
  -2  -4  14   42.98    2.10
   0   4 -14    0.84    0.46
   0  -4  14    0.45    0.53
  -2   4 -14    5.39    0.64
  -2   4 -14    4.83    0.64
  21   3 -14   15.25    1.96
  19   3 -14   45.54    2.92
  17   3 -14    1.89    0.99
  15   3 -14   66.33    3.32
  13   3 -14   30.46    2.04
  11   3 -14   11.32    1.29
   9   3 -14   46.38    2.37
   7   3 -14   60.57    2.78
   5   3 -14   49.98    2.31
  -5  -3  14   47.84    2.41
   3   3 -14  123.95    4.84
  -3  -3  14  122.06    4.89
   1   3 -14    7.37    0.83
  -1  -3  14    9.21    0.90
  -1   3 -14  182.24    6.81
  -1   3 -14  178.21    6.72
  -3   3 -14   55.99    2.48
  -3   3 -14   65.62    2.46
  22   2 -14    2.31    1.41
  20   2 -14    4.31    1.28
  18   2 -14   -1.30    1.00
  16   2 -14   23.48    2.02
  14   2 -14   41.70    2.41
  12   2 -14   18.01    1.52
  10   2 -14   22.14    1.56
   8   2 -14   48.97    2.39
   6   2 -14    8.24    0.96
  -6  -2  14    7.16    0.95
   4   2 -14    9.22    0.93
  -4  -2  14    9.28    1.04
   2   2 -14    1.14    0.48
  -2  -2  14    0.13    0.47
   0   2 -14   47.46    2.19
   0   2 -14   48.70    2.11
  -2   2 -14   80.44    3.24
  -2   2 -14   84.35    3.34
  -4   2 -14   21.16    1.10
  -4   2 -14   21.99    1.12
  23   1 -14   -0.19    1.33
  21   1 -14   19.05    2.29
  19   1 -14   36.16    2.64
  17   1 -14    1.82    1.00
  15   1 -14    3.68    0.95
  13   1 -14    0.25    0.72
  11   1 -14    2.59    0.77
   9   1 -14    0.75    0.60
   7   1 -14    1.02    0.55
  -7  -1  14    0.99    0.71
   5   1 -14   34.28    1.80
  -5  -1  14   35.42    1.90
   3   1 -14   52.27    2.36
  -3  -1  14   52.25    2.38
   1   1 -14    3.30    0.63
   1   1 -14    3.74    0.60
  -1   1 -14   44.72    2.00
  -1   1 -14   44.47    2.08
  -3   1 -14    4.31    0.59
  -3   1 -14    4.47    0.68
  -5   1 -14    1.21    0.44
  -5   1 -14    1.40    0.44
  22   0 -14   18.95    2.14
  20   0 -14  144.08    6.23
  18   0 -14  105.45    4.80
  16   0 -14    0.24    0.78
  14   0 -14    2.31    0.84
  12   0 -14   28.35    1.82
  10   0 -14   17.69    1.47
   8   0 -14    1.23    0.59
   6   0 -14   80.98    3.43
  -6   0  14   78.70    3.47
   4   0 -14  506.09   18.37
   4   0 -14  495.48   18.43
  -4   0  14  506.70   18.41
   2   0 -14  229.03    8.51
   2   0 -14  223.82    8.56
   0   0 -14    0.31    0.46
   0   0 -14    0.93    0.58
  -2   0 -14   19.93    1.19
  -2   0 -14   20.90    1.31
  -4   0 -14   31.75    1.55
  -4   0 -14   33.10    1.66
  -6   0 -14   65.74    2.70
  -6   0 -14   69.45    2.71
  23  -1 -14    0.54    1.43
  21  -1 -14   17.66    2.00
  19  -1 -14   36.60    2.62
  17  -1 -14    2.17    1.02
  15  -1 -14    4.63    1.06
  13  -1 -14    0.06    0.73
  11  -1 -14    2.48    0.79
   9  -1 -14    0.98    0.63
   7  -1 -14   -0.44    0.55
   5  -1 -14   31.66    1.89
   5  -1 -14   36.09    1.85
   3  -1 -14   49.20    2.42
   3  -1 -14   52.10    2.36
   1  -1 -14    3.13    0.62
   1  -1 -14    1.66    0.64
  -1  -1 -14   43.80    2.02
  -1  -1 -14   44.00    2.14
  -3  -1 -14    4.16    0.63
  -3  -1 -14    3.14    0.68
  -3  -1 -14    2.97    1.29
  -5  -1 -14    1.59    0.54
  -5  -1 -14    2.61    1.69
  -5  -1 -14    2.94    0.63
  -7  -1 -14   -0.38    0.51
  22  -2 -14    2.61    1.40
  20  -2 -14    3.22    1.36
  18  -2 -14   -0.57    0.94
  16  -2 -14   24.67    1.99
  14  -2 -14   43.40    2.51
  12  -2 -14   21.37    1.72
  10  -2 -14   18.10    1.51
   8  -2 -14   47.04    2.41
   6  -2 -14    9.90    1.11
   4  -2 -14    8.15    1.02
   4  -2 -14    8.04    0.93
   2  -2 -14    0.83    0.55
   2  -2 -14   -0.06    0.66
   0  -2 -14   50.31    2.40
   0  -2 -14   47.38    2.26
  -2  -2 -14   76.92    3.82
  -2  -2 -14   82.68    3.33
  -2  -2 -14   80.18    3.42
  -4  -2 -14   23.70    1.38
  -4  -2 -14   23.56    2.43
  -4  -2 -14   23.08    1.48
  -6  -2 -14    2.15    0.63
  -6  -2 -14    1.68    0.67
  -6  -2 -14    2.58    1.64
  -8  -2 -14    1.87    0.65
  21  -3 -14   19.85    2.27
  19  -3 -14   48.77    3.02
  17  -3 -14    2.23    1.08
  15  -3 -14   59.67    3.13
  13  -3 -14   24.38    1.96
  11  -3 -14   12.66    1.41
   9  -3 -14   41.72    2.30
   7  -3 -14   59.60    2.83
   5  -3 -14   48.87    2.40
   3  -3 -14   90.19    4.37
   3  -3 -14  118.19    4.36
   1  -3 -14    8.18    1.01
   1  -3 -14    7.93    1.06
  -1  -3 -14  187.64    7.12
  -1  -3 -14  182.60    7.20
  -3  -3 -14   73.95    3.15
  -3  -3 -14   71.07    3.22
  -5  -3 -14    1.70    0.74
  -5  -3 -14   -0.25    0.61
  -7  -3 -14    1.58    0.71
  -9  -3 -14    4.27    0.84
  22  -4 -14    2.18    1.48
  20  -4 -14   24.21    2.47
  18  -4 -14   17.08    2.06
  16  -4 -14    1.95    1.07
  14  -4 -14    0.30    0.89
  12  -4 -14    9.46    1.25
  10  -4 -14    7.53    1.09
   8  -4 -14    0.88    0.75
   6  -4 -14   11.03    1.28
   4  -4 -14  115.41    4.78
   2  -4 -14   42.11    2.21
   0  -4 -14   -0.30    0.57
  -2  -4 -14    4.09    0.95
  -2  -4 -14    4.80    0.83
  -4  -4 -14    7.45    1.07
  -4  -4 -14    6.54    0.92
  -6  -4 -14   14.40    1.44
  -6  -4 -14   14.14    1.40
  -8  -4 -14    2.72    0.82
 -10  -4 -14    7.10    1.13
  21  -5 -14    7.53    1.70
  19  -5 -14   19.96    2.49
  17  -5 -14    0.00    1.21
  15  -5 -14    2.28    1.16
  13  -5 -14    1.16    0.98
  11  -5 -14    0.18    0.83
   9  -5 -14    1.68    0.83
   7  -5 -14    1.56    0.78
   5  -5 -14   47.28    2.51
   3  -5 -14   67.21    3.16
   1  -5 -14    4.21    0.91
  -1  -5 -14   15.32    1.45
  -3  -5 -14    5.96    0.93
  -5  -5 -14    5.75    0.94
  -7  -5 -14    5.11    0.99
  -9  -5 -14    4.08    1.07
  20  -6 -14   20.38    2.66
  18  -6 -14    5.39    1.58
  16  -6 -14   36.54    2.84
  14  -6 -14   54.71    3.11
  12  -6 -14   19.16    1.99
  10  -6 -14   43.74    2.56
   8  -6 -14   89.71    4.11
   6  -6 -14    6.20    1.11
   4  -6 -14   69.72    3.32
   2  -6 -14    8.15    1.20
   0  -6 -14  137.63    5.69
  -2  -6 -14  221.36    8.62
  -4  -6 -14   30.36    2.00
  -6  -6 -14    2.49    0.95
  -8  -6 -14   12.55    1.62
 -10  -6 -14    4.21    1.14
  19  -7 -14    5.79    1.74
  17  -7 -14    4.27    1.55
  15  -7 -14   24.31    2.48
  13  -7 -14   11.60    1.64
  11  -7 -14    4.94    1.20
   9  -7 -14   13.17    1.72
   7  -7 -14   23.33    2.03
   5  -7 -14    1.12    0.92
   3  -7 -14   13.56    1.69
   1  -7 -14    5.14    1.10
  -1  -7 -14   41.37    2.47
  -3  -7 -14   10.99    1.37
  -5  -7 -14    1.38    0.94
  -7  -7 -14    4.20    1.21
   7   7  14    4.85    1.44
   9   7  14    2.74    1.52
  18  -8 -14   14.36    2.19
  16  -8 -14   -1.84    1.35
  14  -8 -14    0.60    1.27
  12  -8 -14    0.01    1.21
  10  -8 -14    1.54    1.10
   8  -8 -14    0.50    1.04
   6  -8 -14   18.26    1.89
   4  -8 -14   42.38    2.70
   2  -8 -14   19.18    1.90
   0  -8 -14    0.60    0.98
  -2  -8 -14   11.10    1.47
  -4  -8 -14   -1.36    0.98
   4   8  14    1.51    1.25
   6   8  14    4.12    1.48
   8   8  14    2.49    1.46
  15  -9 -14    2.14    1.57
  13  -9 -14    2.69    1.53
  11  -9 -14   11.11    1.73
   9  -9 -14    2.69    1.30
   7  -9 -14    9.97    1.58
   5  -9 -14  138.09    6.06
   3  -9 -14  210.74    8.55
   1  -9 -14   27.33    2.28
  -1  -9 -14    9.44    1.47
  -3  -9 -14   -1.20    1.10
   3   9  14   -0.43    1.33
   5   9  14   24.45    2.80
   7   9  14   20.54    2.40
  14 -10 -14    2.17    1.87
  12 -10 -14   -0.08    1.50
  10 -10 -14   -2.65    1.28
   8 -10 -14    9.81    1.70
   6 -10 -14    2.02    1.30
   4 -10 -14   17.89    2.13
   2 -10 -14    2.05    1.26
   0 -10 -14   13.33    1.74
  -2 -10 -14   17.52    2.34
   2  10  14   19.09    2.20
   4  10  14   -2.03    1.49
   9 -11 -14   13.57    2.08
   7 -11 -14    3.79    1.57
   5 -11 -14    1.26    1.33
   3 -11 -14    0.20    1.39
   1 -11 -14    5.17    1.48
  -1 -11 -14   31.39    2.84
   1  11  14   30.20    3.11
  10  10 -15    3.17    1.23
   8  10 -15   -0.32    1.05
   6  10 -15   -0.90    0.95
   4  10 -15    6.23    1.18
  13   9 -15    0.74    1.25
  11   9 -15    1.73    1.09
   9   9 -15    0.76    1.04
   7   9 -15    4.13    1.04
   5   9 -15    0.30    0.89
   3   9 -15    1.82    0.93
   1   9 -15    1.04    0.99
  16   8 -15   16.61    1.99
  14   8 -15   14.38    1.76
  12   8 -15    5.19    1.25
  10   8 -15   41.47    2.56
   8   8 -15    7.40    1.21
   6   8 -15    8.45    1.13
   4   8 -15   50.43    2.56
   2   8 -15   15.28    1.44
   0   8 -15   19.78    1.56
  17   7 -15   22.05    2.53
  15   7 -15   89.62    4.40
  13   7 -15   39.81    2.64
  11   7 -15    1.63    0.99
   9   7 -15    0.38    0.85
   7   7 -15    4.75    1.00
   5   7 -15    1.27    0.74
   3   7 -15    1.06    0.66
   1   7 -15   51.81    2.43
  -1   7 -15  156.80    6.03
  18   6 -15   -0.18    1.34
  16   6 -15    2.93    1.26
  14   6 -15    1.78    1.07
  12   6 -15    1.22    0.92
  10   6 -15    0.31    0.85
   8   6 -15    1.89    0.82
   6   6 -15    3.37    0.84
   4   6 -15    0.43    0.64
  -4  -6  15   -1.21    1.00
   2   6 -15    4.16    0.74
  -2  -6  15    2.03    0.83
   0   6 -15    1.03    0.60
  -2   6 -15    1.16    0.61
  19   5 -15   60.77    3.68
  17   5 -15    0.54    1.13
  15   5 -15   30.82    2.36
  13   5 -15    1.98    0.95
  11   5 -15   51.46    2.76
   9   5 -15   33.09    2.03
   7   5 -15    8.67    1.06
   5   5 -15   59.78    2.74
   3   5 -15   62.88    2.74
  -3  -5  15   59.90    2.92
   1   5 -15    1.08    0.59
  -1  -5  15    1.82    0.71
  -1   5 -15   66.55    2.78
  20   4 -15   73.56    3.98
  18   4 -15   19.20    2.26
  16   4 -15   10.34    1.52
  14   4 -15    5.48    1.16
  12   4 -15   26.56    1.92
  10   4 -15   77.60    3.53
   8   4 -15   35.14    2.00
   6   4 -15   57.70    2.67
   4   4 -15  142.62    5.51
  -4  -4  15  137.83    5.65
   2   4 -15   46.16    2.12
  -2  -4  15   45.53    2.25
   0   4 -15   12.42    1.03
   0  -4  15   13.30    1.12
  -2   4 -15   29.80    1.51
  21   3 -15    0.95    1.39
  19   3 -15   -0.48    1.19
  17   3 -15    0.93    0.99
  15   3 -15    2.78    1.00
  13   3 -15   -0.08    0.85
  11   3 -15    1.28    0.82
   9   3 -15    1.93    0.73
   7   3 -15    2.96    0.76
   5   3 -15    0.69    0.59
  -5  -3  15    0.35    0.75
   3   3 -15    0.18    0.52
  -3  -3  15   -1.01    0.64
   1   3 -15   -0.21    0.47
  -1  -3  15   -0.44    0.59
  -1   3 -15    0.13    0.58
  -1   3 -15    0.08    0.48
  -3   3 -15   -0.24    0.45
  22   2 -15    0.86    1.46
  20   2 -15    9.79    1.63
  18   2 -15    2.42    1.17
  16   2 -15  137.82    5.91
  14   2 -15  130.44    5.52
  12   2 -15    7.06    1.09
  10   2 -15    3.22    0.82
   8   2 -15   18.32    1.45
   6   2 -15   16.95    1.32
   4   2 -15    3.02    0.68
  -4  -2  15    2.03    0.71
   2   2 -15   13.79    1.09
  -2  -2  15   17.04    1.19
   0   2 -15  219.73    8.39
   0   2 -15  231.64    8.50
  -2   2 -15  222.64    8.32
  -2   2 -15  222.81    8.24
  -4   2 -15    5.61    0.74
  21   1 -15   21.09    2.61
  19   1 -15   34.87    2.64
  17   1 -15    9.75    1.41
  15   1 -15   80.96    3.81
  13   1 -15   12.39    1.45
  11   1 -15   29.01    1.91
   9   1 -15   20.49    1.55
   7   1 -15    1.14    0.62
   5   1 -15   37.31    1.91
  -5  -1  15   35.38    2.00
   3   1 -15   33.36    1.93
   3   1 -15   35.22    1.78
  -3  -1  15   32.76    1.82
   1   1 -15   10.50    0.97
   1   1 -15    8.45    1.11
  -1   1 -15  125.26    4.88
  -1   1 -15  120.95    4.77
  -3   1 -15   14.06    1.14
  -3   1 -15   14.83    1.04
  -5   1 -15   53.54    2.21
  22   0 -15   -0.76    1.38
  20   0 -15   -1.65    1.12
  18   0 -15    0.92    1.05
  16   0 -15   -0.03    0.91
  14   0 -15    0.37    0.82
  12   0 -15    1.13    0.70
  10   0 -15    0.46    0.63
   8   0 -15    0.27    0.58
   6   0 -15    0.86    0.60
   4   0 -15   -1.14    0.65
   4   0 -15    0.49    0.54
   2   0 -15    0.69    0.68
   2   0 -15    0.11    0.50
   0   0 -15    0.07    0.47
   0   0 -15   -0.40    0.64
  -2   0 -15    0.21    0.64
  -2   0 -15    0.86    0.52
  -4   0 -15    1.02    0.54
  -4   0 -15   -0.23    0.56
  -6   0 -15    0.46    0.51
  21  -1 -15   21.76    2.52
  19  -1 -15   28.65    2.45
  17  -1 -15   12.66    1.63
  15  -1 -15   86.92    4.07
  13  -1 -15   13.35    1.53
  11  -1 -15   27.18    1.81
   9  -1 -15   12.95    1.31
   7  -1 -15    1.23    0.68
   5  -1 -15   35.49    1.93
   3  -1 -15   35.42    1.82
   3  -1 -15   32.05    1.97
   1  -1 -15    9.54    1.02
   1  -1 -15    9.70    1.25
  -1  -1 -15  124.60    4.95
  -1  -1 -15  127.76    5.08
  -3  -1 -15   15.41    1.30
  -3  -1 -15   14.57    1.13
  -5  -1 -15   55.94    2.45
  -7  -1 -15   45.25    2.04
  22  -2 -15    1.49    1.40
  20  -2 -15   12.22    1.80
  18  -2 -15    2.07    1.09
  16  -2 -15  125.43    5.46
  14  -2 -15  125.27    5.37
  12  -2 -15    9.06    1.24
  10  -2 -15    3.21    0.83
   8  -2 -15   17.34    1.52
   6  -2 -15   15.63    1.39
   4  -2 -15    1.70    0.64
   2  -2 -15   14.76    1.20
   2  -2 -15   13.43    1.47
   0  -2 -15  231.16    8.57
   0  -2 -15  221.07    8.67
  -2  -2 -15  209.17    8.71
  -2  -2 -15  223.45    8.22
  -2  -2 -15  218.86    8.31
  -4  -2 -15    6.17    1.74
  -4  -2 -15    6.83    0.92
  -4  -2 -15    6.07    0.83
  -6  -2 -15   10.58    1.13
  21  -3 -15   -0.66    1.35
  19  -3 -15   -0.74    1.23
  17  -3 -15    1.25    1.13
  15  -3 -15   -0.09    1.01
  13  -3 -15   -0.06    0.84
  11  -3 -15   -0.38    0.78
   9  -3 -15    1.63    0.78
   7  -3 -15    1.41    0.77
   5  -3 -15    0.33    0.67
   3  -3 -15    0.51    0.63
   1  -3 -15    0.52    0.59
  -1  -3 -15    0.61    0.61
  -1  -3 -15    1.28    0.86
  -3  -3 -15   -0.51    0.60
  -3  -3 -15    0.32    0.81
  -5  -3 -15   -0.09    0.65
  -7  -3 -15    0.53    0.74
  20  -4 -15   76.09    4.27
  18  -4 -15   22.88    2.47
  16  -4 -15   11.40    1.63
  14  -4 -15    3.24    1.10
  12  -4 -15   27.59    2.14
  10  -4 -15   80.06    3.74
   8  -4 -15   36.03    2.18
   6  -4 -15   56.24    2.82
   4  -4 -15  131.90    5.42
   2  -4 -15   47.09    2.45
   0  -4 -15   13.73    1.37
  -2  -4 -15   30.85    1.89
  -4  -4 -15   37.91    2.08
  -6  -4 -15  126.62    5.12
  -8  -4 -15   46.00    2.42
  19  -5 -15   54.45    3.60
  17  -5 -15   -0.85    1.16
  15  -5 -15   29.54    2.39
  13  -5 -15    0.51    1.01
  11  -5 -15   48.68    2.80
   9  -5 -15   32.07    2.16
   7  -5 -15   10.43    1.31
   5  -5 -15   61.67    3.05
   3  -5 -15   67.14    3.23
   1  -5 -15    1.17    0.78
  -1  -5 -15   64.18    3.07
  -3  -5 -15    0.73    0.82
  -5  -5 -15   84.36    3.78
  -7  -5 -15   63.01    3.10
  -9  -5 -15    2.96    1.39
  18  -6 -15    0.08    1.46
  16  -6 -15   -1.04    1.28
  14  -6 -15    0.34    1.16
  12  -6 -15    2.24    1.19
  10  -6 -15    0.67    0.94
   8  -6 -15    3.62    1.08
   6  -6 -15    2.52    1.02
   4  -6 -15   -0.08    0.83
   2  -6 -15    1.97    0.90
   0  -6 -15    2.04    0.95
  -2  -6 -15    0.43    0.88
  -4  -6 -15   -0.29    0.85
  -6  -6 -15   -0.83    0.88
  -8  -6 -15    0.61    0.98
  17  -7 -15   18.68    2.31
  15  -7 -15   88.24    4.59
  13  -7 -15   35.77    2.80
  11  -7 -15    0.07    1.10
   9  -7 -15   -0.84    1.00
   7  -7 -15    4.60    1.22
   5  -7 -15    2.19    1.04
   3  -7 -15   -0.81    0.91
   1  -7 -15   51.59    2.92
  -1  -7 -15  170.81    6.99
  -3  -7 -15   59.12    3.10
  -5  -7 -15    2.88    1.10
  -7  -7 -15    4.83    1.28
  -9  -7 -15    5.30    1.40
  16  -8 -15   21.63    2.68
  14  -8 -15   14.23    1.97
  12  -8 -15    6.90    1.56
  10  -8 -15   46.57    3.13
   8  -8 -15    4.38    1.32
   6  -8 -15    8.70    1.53
   4  -8 -15   48.13    2.97
   2  -8 -15   15.30    1.70
   0  -8 -15   17.15    2.02
  -2  -8 -15   22.44    2.15
  -4  -8 -15   15.57    1.75
  -6  -8 -15   56.89    3.27
  13  -9 -15    2.06    1.52
  11  -9 -15    0.82    1.47
   9  -9 -15    2.29    1.41
   7  -9 -15    3.47    1.34
   5  -9 -15    0.40    1.16
   3  -9 -15    2.03    1.26
   1  -9 -15    2.15    1.19
  -1  -9 -15    0.36    1.21
  -3  -9 -15    0.86    1.23
  -5  -9 -15   -0.76    1.20
  10 -10 -15    2.84    1.64
   8 -10 -15    0.21    1.41
   6 -10 -15    1.45    1.40
   4 -10 -15    3.30    1.44
   2 -10 -15    0.71    1.30
   0 -10 -15   63.30    3.68
  -2 -10 -15   56.87    3.50
   6  10 -16    3.18    1.16
   4  10 -16    1.46    1.50
  11   9 -16  130.83    5.72
   9   9 -16   89.46    4.23
   7   9 -16   10.00    1.34
   5   9 -16    3.50    1.08
   3   9 -16   15.28    1.74
  14   8 -16   -1.86    1.29
  12   8 -16   20.87    2.19
  10   8 -16   38.90    2.57
   8   8 -16   12.48    1.46
   6   8 -16    0.86    0.87
   4   8 -16    1.06    0.86
   2   8 -16    0.18    0.85
  17   7 -16   12.82    1.93
  15   7 -16   39.52    2.98
  13   7 -16    8.63    1.49
  11   7 -16    6.92    1.32
   9   7 -16   -1.00    0.91
   7   7 -16   17.87    1.76
   5   7 -16   11.27    1.41
   3   7 -16    2.08    0.78
   1   7 -16    6.91    0.98
  18   6 -16    8.50    1.69
  16   6 -16  108.02    5.08
  14   6 -16   75.64    3.80
  12   6 -16    4.10    1.18
  10   6 -16   34.93    2.27
   8   6 -16    4.66    0.99
   6   6 -16   45.01    2.42
   4   6 -16   30.80    1.88
   2   6 -16   23.94    1.57
   0   6 -16   85.39    3.54
  19   5 -16    3.39    1.52
  17   5 -16    8.28    1.55
  15   5 -16   13.71    1.66
  13   5 -16    1.04    0.99
  11   5 -16   30.83    2.14
   9   5 -16   18.38    1.62
   7   5 -16    0.95    0.73
   5   5 -16    0.47    0.66
   3   5 -16    0.33    0.64
  -3  -5  16   -0.45    0.89
   1   5 -16    0.27    0.63
  -1   5 -16    1.58    0.66
  20   4 -16    5.88    1.59
  18   4 -16    1.02    1.25
  16   4 -16    1.55    1.16
  14   4 -16    2.67    1.11
  12   4 -16   15.21    1.65
  10   4 -16   65.80    3.18
   8   4 -16    8.33    1.10
   6   4 -16    0.19    0.64
   4   4 -16    4.55    0.78
  -4  -4  16    3.50    1.02
   2   4 -16    5.31    0.79
  -2  -4  16    5.61    0.91
   0   4 -16    0.96    0.59
  -2   4 -16    0.84    0.57
  19   3 -16   -0.79    1.24
  17   3 -16   45.93    2.82
  15   3 -16   97.12    4.45
  13   3 -16    8.73    1.27
  11   3 -16   55.22    2.88
   9   3 -16   20.02    1.63
   7   3 -16   24.04    1.66
   5   3 -16   31.16    1.79
   3   3 -16    8.35    0.91
  -3  -3  16    8.32    1.05
   1   3 -16   40.83    1.93
   1   3 -16   37.43    2.04
  -1  -3  16   39.48    2.01
  -1   3 -16  111.62    4.36
  -3   3 -16    3.35    0.62
  20   2 -16    1.27    1.30
  18   2 -16    6.50    1.48
  16   2 -16   46.45    2.91
  14   2 -16   38.68    2.39
  12   2 -16   -0.33    0.83
  10   2 -16    5.66    0.97
   8   2 -16    9.01    1.21
   6   2 -16   36.69    1.99
   4   2 -16   26.85    1.58
  -4  -2  16   26.17    1.83
   2   2 -16   28.88    1.57
   2   2 -16   27.71    1.77
   0   2 -16   47.96    2.32
   0   2 -16   48.31    2.20
  -2   2 -16   25.60    1.43
  21   1 -16    4.81    1.62
  19   1 -16    2.61    1.32
  17   1 -16    3.03    1.14
  15   1 -16   15.71    1.80
  13   1 -16    0.59    0.82
  11   1 -16   44.42    2.50
   9   1 -16   28.89    1.89
   7   1 -16    2.19    0.73
   5   1 -16    6.72    0.89
   3   1 -16    0.28    0.55
   3   1 -16   -0.61    0.74
   1   1 -16    1.82    0.79
   1   1 -16    1.83    0.62
  -1   1 -16   13.73    1.27
  -1   1 -16   12.07    1.11
  -3   1 -16    0.18    0.54
  20   0 -16   40.18    2.82
  18   0 -16   10.05    1.61
  16   0 -16   23.27    2.02
  14   0 -16    6.05    1.18
  12   0 -16  121.91    5.19
  10   0 -16  312.69   11.86
   8   0 -16   66.23    3.11
   6   0 -16    4.19    0.81
   4   0 -16   10.63    1.14
   2   0 -16   26.93    1.85
   2   0 -16   31.76    1.69
   0   0 -16    1.50    0.80
   0   0 -16    0.48    0.60
  -2   0 -16   -0.21    0.68
  -2   0 -16    0.69    0.57
  -4   0 -16  146.28    5.59
  21  -1 -16    2.76    1.46
  19  -1 -16    3.25    1.31
  17  -1 -16    2.11    1.14
  15  -1 -16   10.95    1.41
  13  -1 -16    1.38    0.95
  11  -1 -16   40.98    2.37
   9  -1 -16   30.24    2.00
   7  -1 -16    0.35    0.74
   5  -1 -16    5.82    0.91
   3  -1 -16    0.81    0.62
   1  -1 -16    1.43    0.63
   1  -1 -16    0.71    0.90
  -1  -1 -16   10.28    1.36
  -1  -1 -16   12.86    1.16
  -3  -1 -16    0.89    0.63
  -5  -1 -16   32.72    1.75
  20  -2 -16    1.18    1.38
  18  -2 -16    6.62    1.38
  16  -2 -16   39.94    2.71
  14  -2 -16   37.46    2.45
  12  -2 -16   -0.81    0.85
  10  -2 -16    4.71    1.00
   8  -2 -16    9.46    1.19
   6  -2 -16   30.43    1.90
   4  -2 -16   29.77    1.83
   2  -2 -16   31.19    1.80
   0  -2 -16   42.61    2.41
   0  -2 -16   44.72    2.20
  -2  -2 -16   20.89    1.74
  -2  -2 -16   22.14    2.75
  -2  -2 -16   24.27    1.50
  -4  -2 -16    0.37    0.65
  -6  -2 -16    8.58    0.99
  19  -3 -16    1.85    1.34
  17  -3 -16   41.01    2.77
  15  -3 -16   94.82    4.44
  13  -3 -16    9.33    1.29
  11  -3 -16   57.83    3.06
   9  -3 -16   19.05    1.77
   7  -3 -16   24.43    1.81
   5  -3 -16   29.26    1.89
   3  -3 -16    8.06    1.10
   1  -3 -16   41.71    2.19
  -1  -3 -16  115.40    4.72
  -3  -3 -16    3.26    0.80
  -5  -3 -16   66.70    3.01
  20  -4 -16    4.82    1.66
  18  -4 -16    0.53    1.35
  16  -4 -16    5.08    1.50
  14  -4 -16    0.94    1.10
  12  -4 -16   19.85    1.89
  10  -4 -16   64.62    3.29
   8  -4 -16    8.70    1.18
   6  -4 -16    0.39    0.82
   4  -4 -16    4.96    1.00
   2  -4 -16    7.72    1.09
   0  -4 -16    0.88    0.79
  -2  -4 -16    0.13    0.76
  -4  -4 -16   33.76    2.04
  -6  -4 -16   46.88    2.51
  19  -5 -16   -0.80    1.56
  17  -5 -16    5.97    1.56
  15  -5 -16   14.75    1.88
  13  -5 -16    2.93    1.23
  11  -5 -16   26.36    2.21
   9  -5 -16   17.53    1.90
   7  -5 -16    1.30    0.92
   5  -5 -16    0.15    0.89
   3  -5 -16   -0.84    0.81
   1  -5 -16    0.39    0.82
  -1  -5 -16   -0.22    0.87
  -3  -5 -16    7.22    1.11
  -5  -5 -16   46.06    2.54
  -7  -5 -16   18.53    1.85
  18  -6 -16    7.97    1.89
  16  -6 -16  102.59    5.01
  14  -6 -16   70.67    3.94
  12  -6 -16    1.90    1.12
  10  -6 -16   38.92    2.65
   8  -6 -16    4.86    1.21
   6  -6 -16   52.42    2.89
   4  -6 -16   32.93    2.30
   2  -6 -16   25.24    2.05
   0  -6 -16   94.85    4.30
  -2  -6 -16   71.72    3.54
  -4  -6 -16    5.65    1.18
  -6  -6 -16   30.82    2.31
  17  -7 -16    5.46    1.91
  15  -7 -16   27.42    2.75
  13  -7 -16    8.90    1.72
  11  -7 -16    7.06    1.45
   9  -7 -16    1.19    1.17
   7  -7 -16   17.16    2.06
   5  -7 -16   16.40    1.90
   3  -7 -16    0.80    1.02
   1  -7 -16    5.30    1.30
  -1  -7 -16   35.33    2.50
  -3  -7 -16    7.80    1.36
  -5  -7 -16    8.25    1.36
  -7  -7 -16    3.06    1.33
  14  -8 -16    2.07    1.62
  12  -8 -16   14.14    1.97
  10  -8 -16   38.39    2.83
   8  -8 -16   12.36    1.78
   6  -8 -16   -0.37    1.21
   4  -8 -16    1.25    1.16
   2  -8 -16    1.04    1.18
   0  -8 -16    0.11    1.22
  -2  -8 -16   -1.11    1.17
  -4  -8 -16   16.81    2.15
  11  -9 -16  125.42    5.95
   9  -9 -16   97.42    4.93
   7  -9 -16    9.62    1.69
   5  -9 -16    4.05    1.43
   3  -9 -16   14.54    1.88
   1  -9 -16    3.29    1.42
  -1  -9 -16    2.21    1.37
   6 -10 -16    4.19    1.58
   4 -10 -16   -0.37    1.43
   7   9 -17    1.72    1.13
   5   9 -17   -0.61    1.03
  12   8 -17   39.56    2.81
  10   8 -17   60.69    3.31
   8   8 -17   -0.59    1.04
   6   8 -17   22.46    1.92
   4   8 -17    2.92    1.03
  15   7 -17   29.99    2.81
  13   7 -17    1.13    1.35
  11   7 -17   27.04    2.33
   9   7 -17    1.63    1.06
   7   7 -17   75.80    3.60
   5   7 -17   93.57    4.07
   3   7 -17   16.51    1.59
  16   6 -17    2.62    1.45
  14   6 -17   -0.62    1.18
  12   6 -17    0.24    1.02
  10   6 -17    1.23    0.97
   8   6 -17    0.61    0.89
   6   6 -17    1.95    0.90
   4   6 -17    0.46    0.78
   2   6 -17    0.88    0.75
  17   5 -17    2.09    1.38
  15   5 -17    1.49    1.19
  13   5 -17   22.13    2.03
  11   5 -17  136.62    5.75
   9   5 -17   42.41    2.45
   7   5 -17   13.00    1.50
   5   5 -17   15.59    1.44
   3   5 -17    9.36    1.23
   1   5 -17   25.62    1.69
  18   4 -17    7.46    1.59
  16   4 -17   -0.05    1.15
  14   4 -17   11.79    1.58
  12   4 -17  109.03    4.84
  10   4 -17  138.75    5.75
   8   4 -17    9.37    1.15
   6   4 -17    9.87    1.28
   4   4 -17    0.80    0.71
   2   4 -17   33.52    1.84
   0   4 -17   16.99    1.34
  19   3 -17   -1.67    1.26
  17   3 -17    1.77    1.19
  15   3 -17    1.90    1.08
  13   3 -17    1.41    1.03
  11   3 -17   -0.45    0.88
   9   3 -17    1.24    0.82
   7   3 -17    0.41    0.75
   5   3 -17    0.13    0.69
   3   3 -17   -0.27    0.58
  -3  -3  17   -0.72    0.88
   1   3 -17    1.16    0.64
  -1   3 -17    0.07    0.59
  20   2 -17   11.11    1.76
  18   2 -17   13.66    1.83
  16   2 -17   53.57    3.12
  14   2 -17   23.25    2.03
  12   2 -17    7.79    1.20
  10   2 -17   12.80    1.50
   8   2 -17   40.87    2.27
   6   2 -17  185.66    7.23
   4   2 -17   90.36    3.80
   2   2 -17    6.41    1.01
   2   2 -17    7.98    1.05
   0   2 -17   15.35    1.25
  -2   2 -17   20.45    1.33
  19   1 -17   -0.15    1.34
  17   1 -17    7.45    1.46
  15   1 -17   14.09    1.85
  13   1 -17   10.04    1.40
  11   1 -17  112.98    4.86
   9   1 -17   15.69    1.56
   7   1 -17   50.23    2.58
   5   1 -17   75.89    3.38
   3   1 -17    2.12    0.72
   1   1 -17   10.18    1.15
   1   1 -17    8.06    1.09
  -1   1 -17    0.97    0.61
  -3   1 -17    6.52    0.86
  20   0 -17    1.27    1.40
  18   0 -17   -0.25    1.20
  16   0 -17   -0.54    0.96
  14   0 -17    1.56    0.97
  12   0 -17    1.03    0.94
  10   0 -17    0.43    0.82
   8   0 -17    1.02    0.76
   6   0 -17   -0.91    0.67
   4   0 -17    0.64    0.70
   2   0 -17    1.91    0.68
   2   0 -17    0.29    0.85
   0   0 -17    1.23    0.67
   0   0 -17   -2.64    1.04
  -2   0 -17    1.40    0.66
  19  -1 -17   -0.54    1.19
  17  -1 -17    6.15    1.36
  15  -1 -17   13.31    1.76
  13  -1 -17   10.09    1.42
  11  -1 -17  114.94    4.96
   9  -1 -17   18.95    1.65
   7  -1 -17   48.65    2.57
   5  -1 -17   61.51    2.95
   3  -1 -17    2.20    0.77
   1  -1 -17   10.29    1.20
  -1  -1 -17    1.11    0.66
  -3  -1 -17    5.90    0.91
  20  -2 -17    7.54    1.57
  18  -2 -17   16.44    2.17
  16  -2 -17   48.41    3.05
  14  -2 -17   23.97    2.19
  12  -2 -17    7.86    1.29
  10  -2 -17   12.47    1.59
   8  -2 -17   41.88    2.40
   6  -2 -17  190.40    7.51
   4  -2 -17   98.37    4.22
   2  -2 -17    7.22    1.05
   0  -2 -17   15.23    1.39
  -2  -2 -17   18.52    1.48
  -4  -2 -17    0.60    0.78
  19  -3 -17   -0.75    1.47
  17  -3 -17    0.77    1.28
  15  -3 -17    1.71    1.19
  13  -3 -17   -0.01    1.10
  11  -3 -17   -0.45    0.95
   9  -3 -17    0.62    0.91
   7  -3 -17    1.22    0.85
   5  -3 -17    0.71    0.78
   3  -3 -17   -0.64    0.72
   1  -3 -17    0.68    0.75
  -1  -3 -17    0.21    0.79
  -3  -3 -17    0.81    0.87
  -5  -3 -17    1.32    0.90
  18  -4 -17    3.53    1.57
  16  -4 -17    0.71    1.31
  14  -4 -17    7.96    1.49
  12  -4 -17  120.19    5.36
  10  -4 -17  137.19    5.89
   8  -4 -17    6.63    1.18
   6  -4 -17   12.96    1.63
   4  -4 -17    1.82    0.92
   2  -4 -17   30.31    2.00
   0  -4 -17   17.10    1.58
  -2  -4 -17   15.42    1.62
  -4  -4 -17   70.89    3.35
  17  -5 -17    0.00    1.54
  15  -5 -17    0.56    1.39
  13  -5 -17   26.47    2.49
  11  -5 -17  143.06    6.19
   9  -5 -17   37.36    2.46
   7  -5 -17   13.34    1.59
   5  -5 -17   18.16    1.85
   3  -5 -17    9.78    1.35
   1  -5 -17   31.47    2.16
  -1  -5 -17    5.25    1.15
  -3  -5 -17   16.84    1.81
  -5  -5 -17   55.29    2.96
  16  -6 -17   -1.92    1.50
  14  -6 -17    0.87    1.43
  12  -6 -17   -2.66    1.18
  10  -6 -17   -0.66    1.09
   8  -6 -17    0.68    1.11
   6  -6 -17    1.37    1.10
   4  -6 -17    1.12    1.06
   2  -6 -17    1.76    1.10
   0  -6 -17   -0.58    0.99
  -2  -6 -17    3.57    1.15
  -4  -6 -17    0.65    1.06
  -6  -6 -17    1.12    1.21
  15  -7 -17   12.83    2.02
  13  -7 -17    2.53    1.38
  11  -7 -17   25.19    2.55
   9  -7 -17    1.98    1.25
   7  -7 -17   74.30    3.91
   5  -7 -17   91.56    4.45
   3  -7 -17   15.00    1.76
   1  -7 -17    1.39    1.18
  -1  -7 -17    8.77    1.40
  -3  -7 -17    0.52    1.27
  12  -8 -17   37.55    3.12
  10  -8 -17   62.79    3.78
   8  -8 -17   -1.43    1.23
   6  -8 -17   25.83    2.51
   4  -8 -17    0.55    1.29
   2  -8 -17   24.25    2.38
   0  -8 -17   10.11    1.64
  -2  -8 -17    4.39    1.45
   7  -9 -17   -0.34    1.42
   5  -9 -17    0.57    1.33
   3  -9 -17    1.02    1.43
   8   8 -18    2.82    1.26
   6   8 -18    7.96    1.29
  11   7 -18    3.83    1.30
   9   7 -18    1.62    1.12
   7   7 -18   30.74    2.29
   5   7 -18   30.91    2.14
  14   6 -18    7.45    1.54
  12   6 -18    0.26    1.11
  10   6 -18   -0.07    1.06
   8   6 -18   69.75    3.41
   6   6 -18  174.91    6.99
   4   6 -18   26.26    1.96
  15   5 -18    2.72    1.36
  13   5 -18    2.43    1.19
  11   5 -18    8.51    1.35
   9   5 -18   -0.06    0.88
   7   5 -18    7.90    1.14
   5   5 -18    3.33    0.91
   3   5 -18   10.70    1.20
  16   4 -18    5.39    1.45
  14   4 -18    1.72    1.18
  12   4 -18   11.96    1.51
  10   4 -18   22.36    1.91
   8   4 -18    0.42    0.86
   6   4 -18   13.48    1.47
   4   4 -18    2.33    0.79
   2   4 -18   42.42    2.22
  17   3 -18    5.04    1.35
  15   3 -18    1.43    1.07
  13   3 -18    0.88    1.01
  11   3 -18   16.88    1.77
   9   3 -18    2.60    0.93
   7   3 -18  123.63    5.15
   5   3 -18  101.97    4.31
   3   3 -18    3.18    0.81
   1   3 -18   42.01    2.16
  18   2 -18    0.88    1.37
  16   2 -18    1.36    1.26
  14   2 -18    3.52    1.21
  12   2 -18    0.72    0.97
  10   2 -18    0.45    0.86
   8   2 -18   33.02    2.08
   6   2 -18   71.42    3.30
   4   2 -18   11.38    1.29
   2   2 -18    5.50    0.92
   0   2 -18    1.11    0.73
  19   1 -18    1.58    1.52
  17   1 -18    8.51    1.51
  15   1 -18   -0.76    1.02
  13   1 -18    4.10    1.16
  11   1 -18    9.70    1.33
   9   1 -18   -0.17    0.85
   7   1 -18   13.40    1.45
   5   1 -18   12.98    1.43
   3   1 -18    7.61    1.03
   1   1 -18   25.80    1.68
  -1   1 -18    4.70    0.88
  18   0 -18   48.98    3.25
  16   0 -18   33.07    2.58
  14   0 -18   24.98    2.20
  12   0 -18  105.45    4.74
  10   0 -18   98.24    4.39
   8   0 -18   -0.04    0.79
   6   0 -18   32.08    1.99
   4   0 -18    9.45    1.11
   2   0 -18  211.38    8.12
   0   0 -18  152.98    6.00
  -2   0 -18   35.74    1.98
  19  -1 -18    3.55    1.61
  17  -1 -18    7.03    1.53
  15  -1 -18    1.55    1.10
  13  -1 -18    2.20    1.11
  11  -1 -18   11.43    1.45
   9  -1 -18    0.41    0.83
   7  -1 -18   17.53    1.64
   5  -1 -18   14.07    1.50
   3  -1 -18    5.56    0.95
   1  -1 -18   24.79    1.73
  -1  -1 -18    4.16    0.91
  18  -2 -18   -0.61    1.29
  16  -2 -18    0.14    1.22
  14  -2 -18    2.92    1.25
  12  -2 -18   -1.12    1.04
  10  -2 -18    0.37    0.95
   8  -2 -18   31.91    2.17
   6  -2 -18   73.09    3.46
   4  -2 -18   13.79    1.54
   2  -2 -18    5.23    1.01
   0  -2 -18    0.44    0.83
  -2  -2 -18    6.56    1.06
  17  -3 -18    1.12    1.42
  15  -3 -18   -0.88    1.20
  13  -3 -18    2.01    1.20
  11  -3 -18   15.72    1.86
   9  -3 -18    0.36    0.97
   7  -3 -18  122.41    5.27
   5  -3 -18  113.47    4.92
   3  -3 -18    2.91    0.95
   1  -3 -18   39.26    2.29
  -1  -3 -18    1.28    0.85
  -3  -3 -18    8.12    1.19
  16  -4 -18    4.40    1.49
  14  -4 -18   -0.07    1.23
  12  -4 -18   10.62    1.61
  10  -4 -18   22.36    2.16
   8  -4 -18    1.47    1.03
   6  -4 -18   12.56    1.49
   4  -4 -18    3.85    1.03
   2  -4 -18   44.24    2.61
   0  -4 -18   24.70    1.92
  -2  -4 -18    3.07    1.05
  -4  -4 -18    0.59    1.08
  15  -5 -18    2.46    1.53
  13  -5 -18    4.89    1.44
  11  -5 -18    8.28    1.52
   9  -5 -18    1.79    1.16
   7  -5 -18    8.58    1.44
   5  -5 -18    5.50    1.23
   3  -5 -18   12.11    1.51
   1  -5 -18   31.54    2.25
  -1  -5 -18   16.77    1.87
  -3  -5 -18    4.43    1.19
  14  -6 -18    4.14    1.64
  12  -6 -18    2.04    1.36
  10  -6 -18    0.16    1.22
   8  -6 -18   70.93    3.85
   6  -6 -18  168.72    7.08
   4  -6 -18   33.17    2.50
   2  -6 -18   14.99    1.69
   0  -6 -18    3.71    1.21
  -2  -6 -18   10.45    1.51
  11  -7 -18    0.16    1.36
   9  -7 -18    2.48    1.37
   7  -7 -18   29.45    2.53
   5  -7 -18   32.36    2.65
   3  -7 -18   -1.22    1.21
   1  -7 -18    2.20    1.30
  -1  -7 -18   -0.62    1.30
   8  -8 -18    1.37    1.47
   6  -8 -18    7.47    1.66
   4  -8 -18    1.55    1.38
  10   6 -19    2.08    1.15
   8   6 -19    0.73    1.02
   6   6 -19   -1.24    1.05
  13   5 -19   -0.06    1.21
  11   5 -19    3.98    1.23
   9   5 -19    5.50    1.14
   7   5 -19    4.52    1.11
   5   5 -19    0.15    0.91
  14   4 -19    3.10    1.27
  12   4 -19    1.28    1.14
  10   4 -19   10.53    1.45
   8   4 -19    0.36    0.97
   6   4 -19    0.93    0.86
   4   4 -19   27.24    1.87
  15   3 -19    4.74    1.34
  13   3 -19    2.03    1.11
  11   3 -19    1.03    1.04
   9   3 -19    1.22    0.95
   7   3 -19    1.39    0.89
   5   3 -19   -0.15    0.79
   3   3 -19    0.13    0.80
  16   2 -19    0.65    1.30
  14   2 -19   31.19    2.57
  12   2 -19   27.47    2.25
  10   2 -19   13.33    1.69
   8   2 -19   61.45    3.10
   6   2 -19  107.70    4.57
   4   2 -19   11.97    1.29
   2   2 -19   21.36    1.70
  17   1 -19   40.76    3.01
  15   1 -19    1.42    1.16
  13   1 -19    6.29    1.29
  11   1 -19    1.93    1.10
   9   1 -19    0.78    0.92
   7   1 -19   34.67    2.22
   5   1 -19    9.50    1.20
   3   1 -19   46.72    2.45
   1   1 -19   74.82    3.36
  16   0 -19    0.66    1.21
  14   0 -19   -0.88    1.02
  12   0 -19    2.18    1.07
  10   0 -19    0.40    0.97
   8   0 -19    0.78    0.86
   6   0 -19    0.50    0.84
   4   0 -19    0.79    0.79
   2   0 -19    0.62    0.80
   0   0 -19    0.82    0.84
  17  -1 -19   38.26    2.95
  15  -1 -19    0.05    1.20
  13  -1 -19    6.04    1.31
  11  -1 -19    0.67    0.98
   9  -1 -19   -0.21    0.95
   7  -1 -19   36.02    2.29
   5  -1 -19    7.25    1.10
   3  -1 -19   51.91    2.68
   1  -1 -19   60.61    2.94
  -1  -1 -19    0.11    0.89
  16  -2 -19    0.33    1.15
  14  -2 -19   35.91    2.76
  12  -2 -19   28.76    2.39
  10  -2 -19   10.49    1.49
   8  -2 -19   60.32    3.21
   6  -2 -19  112.93    4.92
   4  -2 -19   10.90    1.30
   2  -2 -19   23.40    1.82
   0  -2 -19    2.72    0.95
  15  -3 -19    0.90    1.23
  13  -3 -19    0.87    1.29
  11  -3 -19   -1.46    1.05
   9  -3 -19   -0.55    0.97
   7  -3 -19    0.36    1.05
   5  -3 -19   -0.74    0.92
   3  -3 -19    0.56    0.91
   1  -3 -19    1.87    0.96
  -1  -3 -19    0.93    0.99
  14  -4 -19    0.28    1.44
  12  -4 -19    3.63    1.41
  10  -4 -19    9.42    1.56
   8  -4 -19   -0.67    1.04
   6  -4 -19    2.38    1.13
   4  -4 -19   27.21    2.20
   2  -4 -19  145.82    6.07
   0  -4 -19   76.34    3.65
  -2  -4 -19   -1.17    1.03
  13  -5 -19    0.87    1.39
  11  -5 -19    4.83    1.45
   9  -5 -19    6.34    1.48
   7  -5 -19    2.97    1.27
   5  -5 -19    0.75    1.06
   3  -5 -19   72.81    3.72
   1  -5 -19   95.53    4.44
  -1  -5 -19    1.76    1.21
  10  -6 -19    1.80    1.41
   8  -6 -19    0.98    1.38
   6  -6 -19    2.20    1.36
   4  -6 -19    0.06    1.23
   2  -6 -19   -0.08    1.19
   7   5 -20    5.20    1.19
  10   4 -20    6.17    1.37
   8   4 -20   11.73    1.43
   6   4 -20    3.50    1.08
  13   3 -20   96.67    4.59
  11   3 -20   25.42    2.23
   9   3 -20    1.32    1.00
   7   3 -20    1.55    1.00
   5   3 -20    3.22    1.01
  14   2 -20   25.63    2.50
  12   2 -20   34.26    2.57
  10   2 -20    8.13    1.37
   8   2 -20    2.73    1.05
   6   2 -20    2.73    1.03
   4   2 -20   -1.00    0.93
  13   1 -20   11.68    1.60
  11   1 -20   -1.23    1.02
   9   1 -20    5.85    1.26
   7   1 -20   -0.19    0.98
   5   1 -20   -0.05    0.94
   3   1 -20    7.14    1.18
  14   0 -20    6.98    1.47
  12   0 -20    5.42    1.36
  10   0 -20   28.42    2.24
   8   0 -20   39.86    2.56
   6   0 -20   15.28    1.77
   4   0 -20   55.48    2.91
   2   0 -20  145.66    5.94
  13  -1 -20   10.80    1.60
  11  -1 -20    1.10    1.11
   9  -1 -20    4.34    1.17
   7  -1 -20    0.03    0.99
   5  -1 -20   -1.49    0.92
   3  -1 -20    9.47    1.32
   1  -1 -20   15.11    1.76
  14  -2 -20   28.50    2.57
  12  -2 -20   32.34    2.66
  10  -2 -20    4.12    1.18
   8  -2 -20    1.04    1.04
   6  -2 -20    3.36    1.07
   4  -2 -20   -0.80    0.99
   2  -2 -20    0.54    1.04
   0  -2 -20    6.42    1.70
  13  -3 -20   96.60    4.72
  11  -3 -20   23.38    2.39
   9  -3 -20    0.32    1.21
   7  -3 -20    0.46    1.08
   5  -3 -20    1.90    1.10
   3  -3 -20   14.00    1.88
   1  -3 -20   15.10    1.64
  10  -4 -20    6.56    1.53
   8  -4 -20    8.99    1.60
   6  -4 -20    2.01    1.19
   4  -4 -20   11.43    1.58
   2  -4 -20   23.13    2.21
   7  -5 -20    3.99    1.37
   5  -5 -20    7.73    1.53
   6   2 -21    3.73    1.18
   9   1 -21   43.04    2.70
   7   1 -21   20.53    1.99
   5   1 -21    3.26    1.14
  10   0 -21   -0.80    1.18
   8   0 -21   -1.04    1.07
   6   0 -21    3.75    1.12
   4   0 -21    0.63    1.07
   9  -1 -21   44.55    2.84
   7  -1 -21   24.06    2.08
   5  -1 -21    0.44    1.04
   6  -2 -21    5.56    1.26
   0   0   0    0.00    0.00
;
_shelx_hkl_checksum              54013

####################################################################### 
# 
# This file contains crystal structure data downloaded from the 
# Cambridge Structural Database (CSD) hosted by the Cambridge 
# Crystallographic Data Centre (CCDC).
# 
# Full information about CCDC data access policies and citation 
# guidelines are available at http://www.ccdc.cam.ac.uk/access/V1 
# 
# Audit and citation data items may have been added by the CCDC. 
# Please retain this information to preserve the provenance of 
# this file and to allow appropriate attribution of the data. 
# 
#######################################################################

data_SAVE
_database_code_depnum_ccdc_archive 'CCDC 1850748'
_audit_update_record             
;
2018-06-21 deposited with the CCDC.
2018-10-08 downloaded from the CCDC.
;

_audit_creation_method           SHELXL-2014
_chemical_name_systematic        
;
 ?
;
_chemical_name_common            'Uranium formic acid'
_chemical_melting_point          n/a
_chemical_formula_moiety         'C13 O38 U6'
_chemical_formula_sum            'C13 O38 U6'
_chemical_formula_weight         2192.31

loop_
_atom_type_symbol
_atom_type_description
_atom_type_scat_dispersion_real
_atom_type_scat_dispersion_imag
_atom_type_scat_source
C C 0.0033 0.0016 'International Tables Vol C Tables 4.2.6.8 and 6.1.1.4'
O O 0.0106 0.0060 'International Tables Vol C Tables 4.2.6.8 and 6.1.1.4'
U U -9.6767 9.6646 'International Tables Vol C Tables 4.2.6.8 and 6.1.1.4'

_space_group_crystal_system      triclinic
_space_group_IT_number           2
_space_group_name_H-M_alt        'P -1'
_space_group_name_Hall           '-P 1'

_shelx_space_group_comment       
;
The symmetry employed for this shelxl refinement is uniquely defined
by the following loop, which should always be used as a source of
symmetry information in preference to the above space-group names.
They are only intended as comments.
;

loop_
_space_group_symop_operation_xyz
'x, y, z'
'-x, -y, -z'

_cell_length_a                   11.5396(5)
_cell_length_b                   11.7744(8)
_cell_length_c                   16.2574(8)
_cell_angle_alpha                77.994(3)
_cell_angle_beta                 77.951(2)
_cell_angle_gamma                60.742(2)
_cell_volume                     1870.07(18)
_cell_formula_units_Z            2
_cell_measurement_temperature    296(2)
_cell_measurement_reflns_used    10777
_cell_measurement_theta_min      2.173
_cell_measurement_theta_max      30.157

_exptl_crystal_description       Rhombus
_exptl_crystal_colour            green
_exptl_crystal_density_meas      ?
_exptl_crystal_density_method    ?
_exptl_crystal_density_diffrn    3.893
_exptl_crystal_F_000             1868
_exptl_transmission_factor_min   ?
_exptl_transmission_factor_max   ?
_exptl_crystal_size_max          0.750
_exptl_crystal_size_mid          0.460
_exptl_crystal_size_min          0.230
_exptl_absorpt_coefficient_mu    26.008
_shelx_estimated_absorpt_T_min   ?
_shelx_estimated_absorpt_T_max   ?
_exptl_absorpt_correction_type   multi-scan
_exptl_absorpt_correction_T_min  0.000
_exptl_absorpt_correction_T_max  0.003
_exptl_absorpt_process_details   sheltxprep

_exptl_special_details           
;
 ?
;

_diffrn_ambient_temperature      296(2)
_diffrn_radiation_wavelength     0.71073
_diffrn_radiation_type           MoK\a
_diffrn_source                   'Turbo X-ray Source'
_diffrn_measurement_device_type  'Bruker APEX-III '
_diffrn_measurement_method       '0.5 wide w/ exposures'
_diffrn_detector_area_resol_mean ?
_diffrn_reflns_number            10777
_diffrn_reflns_av_unetI/netI     0.0676
_diffrn_reflns_av_R_equivalents  ?
_diffrn_reflns_limit_h_min       -15
_diffrn_reflns_limit_h_max       16
_diffrn_reflns_limit_k_min       -16
_diffrn_reflns_limit_k_max       16
_diffrn_reflns_limit_l_min       -22
_diffrn_reflns_limit_l_max       22
_diffrn_reflns_theta_min         2.173
_diffrn_reflns_theta_max         30.157
_diffrn_reflns_theta_full        25.242
_diffrn_measured_fraction_theta_max 0.974
_diffrn_measured_fraction_theta_full 0.999
_diffrn_reflns_Laue_measured_fraction_max 0.974
_diffrn_reflns_Laue_measured_fraction_full 0.999
_diffrn_reflns_point_group_measured_fraction_max 0.974
_diffrn_reflns_point_group_measured_fraction_full 0.999
_reflns_number_total             10777
_reflns_number_gt                7370
_reflns_threshold_expression     'I > 2\s(I)'
_reflns_Friedel_coverage         0.000
_reflns_Friedel_fraction_max     .
_reflns_Friedel_fraction_full    .

_reflns_special_details          
;
 _reflns_Friedel_fraction is defined as the number of unique
 Friedel pairs measured divided by the number that would be
 possible theoretically, ignoring centric projections and
 systematic absences.
;

_computing_data_collection       'Bruker APEX3'
_computing_cell_refinement       'Bruker SAINT'
_computing_data_reduction        'Bruker SAINT'
_computing_structure_solution    'SHELXL-2014 (Sheldrick, 2014)'
_computing_structure_refinement  'SHELXL-2014 (Sheldrick, 2014)'
_computing_molecular_graphics    'Bruker SHELXTL'
_computing_publication_material  'Bruker SHELXTL'

_refine_special_details          
;
 Refined as a 2-component twin.
;
_refine_ls_structure_factor_coef Fsqd
_refine_ls_matrix_type           full
_refine_ls_weighting_scheme      calc
_refine_ls_weighting_details     
'w=1/[\s^2^(Fo^2^)+(0.0471P)^2^+40.0360P] where P=(Fo^2^+2Fc^2^)/3'
_atom_sites_solution_primary     ?
_atom_sites_solution_secondary   ?
_atom_sites_solution_hydrogens   .
_refine_ls_hydrogen_treatment    undef
_refine_ls_extinction_method     none
_refine_ls_extinction_coef       .
_refine_ls_number_reflns         10777
_refine_ls_number_parameters     515
_refine_ls_number_restraints     0
_refine_ls_R_factor_all          0.0816
_refine_ls_R_factor_gt           0.0438
_refine_ls_wR_factor_ref         0.1046
_refine_ls_wR_factor_gt          0.0901
_refine_ls_goodness_of_fit_ref   0.901
_refine_ls_restrained_S_all      0.901
_refine_ls_shift/su_max          0.001
_refine_ls_shift/su_mean         0.000

loop_
_atom_site_label
_atom_site_type_symbol
_atom_site_fract_x
_atom_site_fract_y
_atom_site_fract_z
_atom_site_U_iso_or_equiv
_atom_site_adp_type
_atom_site_occupancy
_atom_site_site_symmetry_order
_atom_site_calc_flag
_atom_site_refinement_flags_posn
_atom_site_refinement_flags_adp
_atom_site_refinement_flags_occupancy
_atom_site_disorder_assembly
_atom_site_disorder_group
U6 U 0.43408(4) 0.55722(4) 0.75190(2) 0.01413(9) Uani 1 1 d . . . . .
U5 U 0.73816(4) 0.39806(4) 0.58672(2) 0.01370(9) Uani 1 1 d . . . . .
U4 U 0.60554(4) 0.26249(4) 0.91423(2) 0.01427(9) Uani 1 1 d . . . . .
U3 U 0.78314(4) 0.46229(4) 0.79376(2) 0.01570(9) Uani 1 1 d . . . . .
U2 U 0.54829(4) 0.21038(4) 0.70588(2) 0.01605(9) Uani 1 1 d . . . . .
U1 U 0.90705(4) 0.10792(4) 0.75138(2) 0.01741(10) Uani 1 1 d . . . . .
O33 O 0.6460(7) 0.5067(7) 0.7006(5) 0.0180(16) Uani 1 1 d . . . . .
O32 O 0.4967(7) 0.3474(7) 0.8002(4) 0.0130(14) Uani 1 1 d . . . . .
O31 O 0.7842(7) 0.2686(7) 0.8370(4) 0.0146(15) Uani 1 1 d . . . . .
O30 O 0.5097(7) 0.4301(7) 0.6316(4) 0.0150(15) Uani 1 1 d . . . . .
O29 O 0.6964(8) 0.3477(8) 0.4633(5) 0.0264(19) Uani 1 1 d . . . . .
O28 O 0.5646(7) 0.4900(7) 0.8693(4) 0.0171(16) Uani 1 1 d . . . . .
O27 O 0.7411(7) 0.2208(7) 0.6635(5) 0.0179(16) Uani 1 1 d . . . . .
O26 O 0.6075(8) 0.5942(8) 0.4985(5) 0.0260(19) Uani 1 1 d . . . . .
O25 O 0.8476(9) 0.5367(8) 0.5552(5) 0.0276(19) Uani 1 1 d . . . . .
O24 O 0.6439(9) 0.6980(8) 0.7981(5) 0.0288(19) Uani 1 1 d . . . . .
O23 O 0.2403(8) 0.5397(9) 0.7378(6) 0.033(2) Uani 1 1 d . . . . .
O22 O 0.9022(8) 0.3137(8) 0.6834(5) 0.0199(16) Uani 1 1 d . . . . .
O21 O 0.6990(8) 0.1013(7) 0.8156(5) 0.0186(16) Uani 1 1 d . . . . .
O20 O 0.4411(9) 0.7541(8) 0.7669(6) 0.030(2) Uani 1 1 d . . . . .
O19 O 0.3136(9) 0.7324(8) 0.6447(5) 0.029(2) Uani 1 1 d . . . . .
O18 O 0.6600(9) 0.3157(8) 1.0322(5) 0.029(2) Uani 1 1 d . . . . .
O17 O 1.1303(9) -0.0908(9) 0.7545(6) 0.038(2) Uani 1 1 d . . . . .
O16 O 0.9000(11) -0.0768(9) 0.7063(6) 0.041(2) Uani 1 1 d . . . . .
O15 O 1.0813(9) 0.1352(9) 0.7994(6) 0.037(2) Uani 1 1 d . . . . .
O14 O 0.9490(8) 0.2486(8) 0.5160(5) 0.0246(18) Uani 1 1 d . . . . .
O13 O 0.9396(8) -0.0220(9) 0.8936(5) 0.031(2) Uani 1 1 d . . . . .
O12 O 0.8761(9) 0.5697(9) 0.6786(5) 0.031(2) Uani 1 1 d . . . . .
O11 O 0.7582(8) 0.0607(8) 0.9866(5) 0.0269(19) Uani 1 1 d . . . . .
O10 O 0.3079(8) 0.3427(8) 0.7010(5) 0.0256(18) Uani 1 1 d . . . . .
O9 O 0.4727(8) 0.1478(8) 0.9464(5) 0.0253(18) Uani 1 1 d . . . . .
O8 O 0.6992(10) -0.0158(9) 0.6743(6) 0.035(2) Uani 1 1 d . . . . .
O7 O 0.4062(9) 0.3864(9) 1.0028(6) 0.032(2) Uani 1 1 d . . . . .
O6 O 0.4443(9) 0.1151(10) 0.8234(6) 0.034(2) Uani 1 1 d . . . . .
O5 O 0.2644(9) 0.6536(9) 0.8650(5) 0.031(2) Uani 1 1 d . . . . .
O4 O 0.4710(10) 0.7898(9) 0.4396(6) 0.039(2) Uani 1 1 d . . . . .
O3 O 1.0128(9) 0.3378(10) 0.8209(6) 0.034(2) Uani 1 1 d . . . . .
O2 O 0.2061(8) 0.4961(10) 1.0699(5) 0.036(2) Uani 1 1 d . . . . .
O1 O 1.0392(10) 0.0729(9) 0.6101(5) 0.034(2) Uani 1 1 d . . . . .
C7 C 0.5227(14) 0.7787(12) 0.7886(7) 0.026(3) Uani 1 1 d . . . . .
C6 C 0.5435(13) 0.7148(12) 0.4959(8) 0.028(3) Uani 1 1 d . . . . .
C5 C 0.2200(12) 0.4563(13) 0.7169(8) 0.026(3) Uani 1 1 d . . . . .
C4 C 0.4304(14) 0.1034(14) 0.9035(9) 0.035(3) Uani 1 1 d . . . . .
C3 C 0.8901(14) 0.5816(13) 0.5997(9) 0.031(3) Uani 1 1 d . . . . .
C2 C 0.2833(13) 0.4277(15) 1.0143(8) 0.035(3) Uani 1 1 d . . . . .
C1 C 0.8751(13) -0.0245(12) 0.9638(8) 0.029(3) Uani 1 1 d . . . . .
C12 C 0.2607(15) 0.7395(12) 0.5830(8) 0.032(3) Uani 1 1 d . . . . .
C11 C 1.0387(13) 0.1369(13) 0.5397(8) 0.032(3) Uani 1 1 d . . . . .
C10 C 1.0998(13) 0.2199(13) 0.8148(8) 0.029(3) Uani 1 1 d . . . . .
C9 C 0.8179(16) -0.1008(13) 0.6869(9) 0.038(3) Uani 1 1 d . . . . .
C8 C 0.7501(14) 0.2897(15) 1.0727(9) 0.040(4) Uani 1 1 d . . . . .
OW2 O 1.1475(9) 0.2948(10) 0.6056(6) 0.037(2) Uani 1 1 d . . . . .
OW1 O 0.7264(13) -0.1442(10) 0.8827(8) 0.058(3) Uani 1 1 d . . . . .
OW3 O 0.991(2) -0.367(3) 0.8747(18) 0.183(11) Uani 1 1 d . . . . .
O35 O 0.4080(16) 0.0835(14) 0.6709(9) 0.078(4) Uani 1 1 d . . . . .
O34 O 0.5654(19) -0.0857(16) 0.6019(12) 0.105(6) Uani 1 1 d . . . . .
C13 C 0.430(3) 0.0004(19) 0.6243(15) 0.080(7) Uani 1 1 d . . . . .

loop_
_atom_site_aniso_label
_atom_site_aniso_U_11
_atom_site_aniso_U_22
_atom_site_aniso_U_33
_atom_site_aniso_U_23
_atom_site_aniso_U_13
_atom_site_aniso_U_12
U6 0.01451(19) 0.01285(19) 0.01208(18) -0.00297(14) -0.00277(14) -0.00314(15)
U5 0.01647(19) 0.0153(2) 0.00807(17) -0.00114(14) -0.00115(14) -0.00675(16)
U4 0.0167(2) 0.0151(2) 0.00850(18) -0.00162(14) -0.00027(14) -0.00592(16)
U3 0.0177(2) 0.0188(2) 0.01154(18) -0.00348(15) -0.00155(15) -0.00866(17)
U2 0.0210(2) 0.0162(2) 0.01259(19) -0.00152(15) -0.00323(15) -0.00955(17)
U1 0.0161(2) 0.0144(2) 0.01311(19) -0.00157(15) -0.00038(15) -0.00117(16)
O33 0.012(4) 0.021(4) 0.016(4) -0.005(3) 0.001(3) -0.003(3)
O32 0.014(3) 0.015(4) 0.013(3) -0.004(3) -0.001(3) -0.009(3)
O31 0.008(3) 0.017(4) 0.015(4) 0.000(3) 0.001(3) -0.004(3)
O30 0.015(4) 0.018(4) 0.012(3) -0.001(3) -0.002(3) -0.007(3)
O29 0.021(4) 0.034(5) 0.024(4) -0.015(4) -0.009(3) -0.006(4)
O28 0.017(4) 0.021(4) 0.010(3) -0.005(3) 0.004(3) -0.007(3)
O27 0.018(4) 0.010(4) 0.022(4) -0.001(3) -0.006(3) -0.002(3)
O26 0.029(5) 0.016(4) 0.031(5) 0.004(3) -0.012(4) -0.008(4)
O25 0.037(5) 0.032(5) 0.022(4) 0.000(4) -0.005(4) -0.024(4)
O24 0.030(5) 0.029(5) 0.029(5) -0.002(4) -0.007(4) -0.014(4)
O23 0.016(4) 0.033(5) 0.051(6) -0.011(4) -0.006(4) -0.010(4)
O22 0.023(4) 0.023(4) 0.012(4) -0.001(3) -0.001(3) -0.010(3)
O21 0.020(4) 0.020(4) 0.015(4) -0.001(3) -0.004(3) -0.009(3)
O20 0.039(5) 0.016(4) 0.034(5) -0.002(4) -0.015(4) -0.008(4)
O19 0.041(5) 0.015(4) 0.025(4) -0.006(3) -0.014(4) -0.004(4)
O18 0.037(5) 0.026(5) 0.023(4) -0.008(4) -0.009(4) -0.010(4)
O17 0.031(5) 0.036(5) 0.022(5) -0.007(4) -0.007(4) 0.008(4)
O16 0.050(6) 0.022(5) 0.042(6) -0.013(4) -0.005(5) -0.007(5)
O15 0.033(5) 0.030(5) 0.040(6) 0.003(4) -0.015(4) -0.009(4)
O14 0.023(4) 0.031(5) 0.012(4) 0.001(3) -0.002(3) -0.008(4)
O13 0.022(4) 0.036(5) 0.022(5) 0.003(4) 0.001(3) -0.007(4)
O12 0.045(6) 0.037(5) 0.023(5) -0.005(4) 0.003(4) -0.030(5)
O11 0.024(4) 0.024(5) 0.021(4) 0.001(3) -0.003(3) -0.004(4)
O10 0.026(4) 0.023(5) 0.031(5) -0.007(4) -0.003(4) -0.013(4)
O9 0.031(5) 0.027(5) 0.020(4) -0.001(3) 0.000(4) -0.018(4)
O8 0.051(6) 0.028(5) 0.028(5) -0.004(4) -0.011(4) -0.017(5)
O7 0.023(5) 0.038(5) 0.028(5) -0.004(4) 0.007(4) -0.012(4)
O6 0.040(5) 0.049(6) 0.025(5) 0.001(4) -0.005(4) -0.031(5)
O5 0.027(5) 0.038(5) 0.026(5) -0.013(4) -0.006(4) -0.008(4)
O4 0.053(6) 0.025(5) 0.035(5) 0.004(4) -0.023(5) -0.012(5)
O3 0.024(5) 0.050(6) 0.030(5) -0.015(4) -0.006(4) -0.014(5)
O2 0.017(4) 0.064(7) 0.023(5) -0.021(4) -0.001(3) -0.010(4)
O1 0.047(6) 0.023(5) 0.017(4) 0.000(3) 0.000(4) -0.007(4)
C7 0.041(8) 0.020(6) 0.020(6) 0.002(5) -0.015(5) -0.014(6)
C6 0.030(7) 0.023(7) 0.030(7) -0.004(5) -0.011(5) -0.010(5)
C5 0.019(6) 0.031(7) 0.035(7) -0.007(5) -0.005(5) -0.015(5)
C4 0.035(7) 0.038(8) 0.033(7) 0.015(6) -0.011(6) -0.025(7)
C3 0.036(7) 0.034(8) 0.033(7) -0.002(6) -0.001(6) -0.025(6)
C2 0.027(7) 0.054(9) 0.023(7) -0.012(6) -0.002(5) -0.015(7)
C1 0.032(7) 0.024(6) 0.019(6) 0.003(5) -0.003(5) -0.006(6)
C12 0.055(9) 0.017(6) 0.020(6) -0.007(5) -0.014(6) -0.006(6)
C11 0.026(7) 0.036(8) 0.020(6) -0.007(5) 0.010(5) -0.009(6)
C10 0.023(6) 0.032(7) 0.025(7) 0.000(5) 0.003(5) -0.011(6)
C9 0.045(9) 0.022(7) 0.038(8) -0.005(6) -0.014(7) -0.005(6)
C8 0.032(7) 0.047(9) 0.033(8) -0.014(6) -0.017(6) -0.003(7)
OW2 0.028(5) 0.061(7) 0.028(5) -0.014(5) 0.005(4) -0.025(5)
OW1 0.085(9) 0.036(6) 0.069(8) 0.023(5) -0.039(7) -0.039(6)
OW3 0.075(14) 0.20(3) 0.24(3) -0.03(2) 0.047(16) -0.065(16)
O35 0.107(12) 0.071(10) 0.067(9) -0.015(7) -0.009(8) -0.049(9)
O34 0.117(14) 0.073(11) 0.154(17) -0.042(11) -0.024(12) -0.054(11)
C13 0.12(2) 0.034(11) 0.079(15) 0.003(10) -0.024(14) -0.031(12)

_geom_special_details            
;
 All esds (except the esd in the dihedral angle between two l.s. planes)
 are estimated using the full covariance matrix.  The cell esds are taken
 into account individually in the estimation of esds in distances, angles
 and torsion angles; correlations between esds in cell parameters are only
 used when they are defined by crystal symmetry.  An approximate (isotropic)
 treatment of cell esds is used for estimating esds involving l.s. planes.
;

loop_
_geom_bond_atom_site_label_1
_geom_bond_atom_site_label_2
_geom_bond_distance
_geom_bond_site_symmetry_2
_geom_bond_publ_flag
U6 O32 2.220(7) . ?
U6 O33 2.227(7) . ?
U6 O5 2.387(9) . ?
U6 O23 2.404(8) . ?
U6 O20 2.422(8) . ?
U6 O19 2.436(8) . ?
U6 O28 2.438(7) . ?
U6 O30 2.460(7) . ?
U6 U3 3.7900(6) . ?
U6 U4 3.8185(6) . ?
U6 U2 3.8174(6) . ?
U6 U5 3.8428(6) . ?
U5 O27 2.187(7) . ?
U5 O33 2.242(7) . ?
U5 O26 2.405(8) . ?
U5 O29 2.406(7) . ?
U5 O14 2.414(8) . ?
U5 O22 2.408(7) . ?
U5 O25 2.433(8) . ?
U5 O30 2.442(7) . ?
U5 U3 3.7871(6) . ?
U5 U1 3.8078(6) . ?
U5 U2 3.8230(6) . ?
U4 O31 2.204(7) . ?
U4 O32 2.233(7) . ?
U4 O7 2.388(8) . ?
U4 O11 2.397(8) . ?
U4 O9 2.416(8) . ?
U4 O21 2.425(8) . ?
U4 O18 2.419(8) . ?
U4 O28 2.455(8) . ?
U4 U1 3.7943(6) . ?
U4 U2 3.8055(6) . ?
U4 U3 3.8328(6) . ?
U3 O33 2.222(7) . ?
U3 O31 2.238(7) . ?
U3 O3 2.406(9) . ?
U3 O2 2.407(8) 2_667 ?
U3 O12 2.399(8) . ?
U3 O24 2.442(9) . ?
U3 O28 2.458(7) . ?
U3 O22 2.468(8) . ?
U3 U1 3.8576(6) . ?
U2 O27 2.243(8) . ?
U2 O32 2.239(7) . ?
U2 O6 2.411(9) . ?
U2 O4 2.421(9) 2_666 ?
U2 O10 2.438(8) . ?
U2 O21 2.452(7) . ?
U2 O8 2.460(9) . ?
U2 O30 2.479(7) . ?
U2 O35 2.877(14) . ?
U1 O31 2.275(7) . ?
U1 O27 2.310(7) . ?
U1 O22 2.424(8) . ?
U1 O21 2.442(8) . ?
U1 O1 2.468(9) . ?
U1 O15 2.479(10) . ?
U1 O13 2.481(8) . ?
U1 O16 2.477(10) . ?
U1 O17 2.496(8) . ?
O29 C12 1.239(14) 2_666 ?
O26 C6 1.236(14) . ?
O25 C3 1.267(15) . ?
O24 C7 1.270(15) . ?
O23 C5 1.238(15) . ?
O20 C7 1.242(15) . ?
O19 C12 1.248(14) . ?
O18 C8 1.225(15) . ?
O16 C9 1.225(18) . ?
O15 C10 1.199(16) . ?
O14 C11 1.255(15) . ?
O13 C1 1.230(14) . ?
O12 C3 1.246(15) . ?
O11 C1 1.260(15) . ?
O10 C5 1.263(15) . ?
O9 C4 1.242(16) . ?
O8 C9 1.269(17) . ?
O7 C2 1.240(15) . ?
O6 C4 1.266(16) . ?
O5 C8 1.265(15) 2_667 ?
O4 C6 1.258(14) . ?
O4 U2 2.421(9) 2_666 ?
O3 C10 1.264(16) . ?
O2 C2 1.234(15) . ?
O2 U3 2.407(8) 2_667 ?
O1 C11 1.232(15) . ?
C12 O29 1.239(14) 2_666 ?
C8 O5 1.265(15) 2_667 ?
O35 C13 1.26(2) . ?
O34 C13 1.40(3) . ?

loop_
_geom_angle_atom_site_label_1
_geom_angle_atom_site_label_2
_geom_angle_atom_site_label_3
_geom_angle
_geom_angle_site_symmetry_1
_geom_angle_site_symmetry_3
_geom_angle_publ_flag
O32 U6 O33 89.7(3) . . ?
O32 U6 O5 98.8(3) . . ?
O33 U6 O5 142.5(3) . . ?
O32 U6 O23 78.9(3) . . ?
O33 U6 O23 145.5(3) . . ?
O5 U6 O23 71.9(3) . . ?
O32 U6 O20 145.9(3) . . ?
O33 U6 O20 78.9(3) . . ?
O5 U6 O20 73.7(3) . . ?
O23 U6 O20 126.9(3) . . ?
O32 U6 O19 143.0(3) . . ?
O33 U6 O19 101.6(3) . . ?
O5 U6 O19 93.3(3) . . ?
O23 U6 O19 71.8(3) . . ?
O20 U6 O19 71.1(3) . . ?
O32 U6 O28 69.8(2) . . ?
O33 U6 O28 70.7(2) . . ?
O5 U6 O28 78.1(3) . . ?
O23 U6 O28 132.2(3) . . ?
O20 U6 O28 76.1(3) . . ?
O19 U6 O28 147.2(3) . . ?
O32 U6 O30 70.5(2) . . ?
O33 U6 O30 69.0(3) . . ?
O5 U6 O30 148.1(3) . . ?
O23 U6 O30 76.5(3) . . ?
O20 U6 O30 131.6(3) . . ?
O19 U6 O30 80.8(2) . . ?
O28 U6 O30 122.4(2) . . ?
O32 U6 U3 81.95(18) . . ?
O33 U6 U3 31.55(19) . . ?
O5 U6 U3 113.5(2) . . ?
O23 U6 U3 160.8(2) . . ?
O20 U6 U3 71.5(2) . . ?
O19 U6 U3 124.5(2) . . ?
O28 U6 U3 39.47(17) . . ?
O30 U6 U3 95.18(16) . . ?
O32 U6 U4 31.08(17) . . ?
O33 U6 U4 81.52(19) . . ?
O5 U6 U4 87.3(2) . . ?
O23 U6 U4 102.6(2) . . ?
O20 U6 U4 114.9(2) . . ?
O19 U6 U4 173.8(2) . . ?
O28 U6 U4 38.86(18) . . ?
O30 U6 U4 95.52(16) . . ?
U3 U6 U4 60.496(11) . . ?
O32 U6 U2 31.28(17) . . ?
O33 U6 U2 81.9(2) . . ?
O5 U6 U2 122.4(2) . . ?
O23 U6 U2 71.5(2) . . ?
O20 U6 U2 160.6(2) . . ?
O19 U6 U2 115.14(19) . . ?
O28 U6 U2 95.76(18) . . ?
O30 U6 U2 39.58(17) . . ?
U3 U6 U2 90.956(12) . . ?
U4 U6 U2 59.784(11) . . ?
O32 U6 U5 80.53(18) . . ?
O33 U6 U5 30.82(19) . . ?
O5 U6 U5 172.9(2) . . ?
O23 U6 U5 114.7(2) . . ?
O20 U6 U5 102.8(2) . . ?
O19 U6 U5 91.4(2) . . ?
O28 U6 U5 95.14(17) . . ?
O30 U6 U5 38.21(17) . . ?
U3 U6 U5 59.488(11) . . ?
U4 U6 U5 88.714(12) . . ?
U2 U6 U5 59.877(11) . . ?
O27 U5 O33 90.3(3) . . ?
O27 U5 O26 144.2(3) . . ?
O33 U5 O26 90.0(3) . . ?
O27 U5 O29 92.4(3) . . ?
O33 U5 O29 145.7(3) . . ?
O26 U5 O29 68.5(3) . . ?
O27 U5 O14 84.8(3) . . ?
O33 U5 O14 143.0(3) . . ?
O26 U5 O14 114.8(3) . . ?
O29 U5 O14 71.3(3) . . ?
O27 U5 O22 71.0(3) . . ?
O33 U5 O22 71.2(3) . . ?
O26 U5 O22 141.7(3) . . ?
O29 U5 O22 141.3(3) . . ?
O14 U5 O22 72.6(3) . . ?
O27 U5 O25 143.8(3) . . ?
O33 U5 O25 81.2(3) . . ?
O26 U5 O25 71.3(3) . . ?
O29 U5 O25 114.1(3) . . ?
O14 U5 O25 81.4(3) . . ?
O22 U5 O25 73.0(3) . . ?
O27 U5 O30 70.0(3) . . ?
O33 U5 O30 69.1(3) . . ?
O26 U5 O30 76.8(3) . . ?
O29 U5 O30 79.8(3) . . ?
O14 U5 O30 140.6(3) . . ?
O22 U5 O30 122.9(2) . . ?
O25 U5 O30 136.0(3) . . ?
O27 U5 U3 82.9(2) . . ?
O33 U5 U3 31.81(18) . . ?
O26 U5 U3 113.7(2) . . ?
O29 U5 U3 174.4(2) . . ?
O14 U5 U3 111.26(19) . . ?
O22 U5 U3 39.62(18) . . ?
O25 U5 U3 71.41(19) . . ?
O30 U5 U3 95.57(16) . . ?
O27 U5 U1 33.14(19) . . ?
O33 U5 U1 82.87(19) . . ?
O26 U5 U1 172.1(2) . . ?
O29 U5 U1 116.1(2) . . ?
O14 U5 U1 73.15(18) . . ?
O22 U5 U1 38.14(19) . . ?
O25 U5 U1 110.7(2) . . ?
O30 U5 U1 97.39(16) . . ?
U3 U5 U1 61.051(11) . . ?
O27 U5 U2 30.77(19) . . ?
O33 U5 U2 81.6(2) . . ?
O26 U5 U2 114.3(2) . . ?
O29 U5 U2 83.5(2) . . ?
O14 U5 U2 109.5(2) . . ?
O22 U5 U2 96.02(18) . . ?
O25 U5 U2 161.9(2) . . ?
O30 U5 U2 39.38(17) . . ?
U3 U5 U2 90.913(12) . . ?
U1 U5 U2 61.375(11) . . ?
O27 U5 U6 80.7(2) . . ?
O33 U5 U6 30.60(19) . . ?
O26 U5 U6 81.5(2) . . ?
O29 U5 U6 116.6(2) . . ?
O14 U5 U6 163.66(18) . . ?
O22 U5 U6 95.44(18) . . ?
O25 U5 U6 106.1(2) . . ?
O30 U5 U6 38.55(17) . . ?
U3 U5 U6 59.562(11) . . ?
U1 U5 U6 90.556(12) . . ?
U2 U5 U6 59.731(11) . . ?
O31 U4 O32 89.8(3) . . ?
O31 U4 O7 142.8(3) . . ?
O32 U4 O7 91.0(3) . . ?
O31 U4 O11 86.4(3) . . ?
O32 U4 O11 143.1(3) . . ?
O7 U4 O11 113.5(3) . . ?
O31 U4 O9 144.6(3) . . ?
O32 U4 O9 81.8(3) . . ?
O7 U4 O9 72.1(3) . . ?
O11 U4 O9 80.4(3) . . ?
O31 U4 O21 71.2(3) . . ?
O32 U4 O21 70.4(2) . . ?
O7 U4 O21 142.9(3) . . ?
O11 U4 O21 73.6(3) . . ?
O9 U4 O21 73.6(3) . . ?
O31 U4 O18 88.8(3) . . ?
O32 U4 O18 144.3(3) . . ?
O7 U4 O18 69.6(3) . . ?
O11 U4 O18 72.4(3) . . ?
O9 U4 O18 117.6(3) . . ?
O21 U4 O18 141.4(3) . . ?
O31 U4 O28 69.2(2) . . ?
O32 U4 O28 69.3(2) . . ?
O7 U4 O28 76.4(3) . . ?
O11 U4 O28 140.9(3) . . ?
O9 U4 O28 136.3(3) . . ?
O21 U4 O28 122.3(2) . . ?
O18 U4 O28 76.9(3) . . ?
O31 U4 U1 32.68(19) . . ?
O32 U4 U1 82.97(18) . . ?
O7 U4 U1 172.1(2) . . ?
O11 U4 U1 74.2(2) . . ?
O9 U4 U1 111.9(2) . . ?
O21 U4 U1 38.95(18) . . ?
O18 U4 U1 112.8(2) . . ?
O28 U4 U1 96.63(16) . . ?
O31 U4 U2 82.95(19) . . ?
O32 U4 U2 31.75(18) . . ?
O7 U4 U2 114.9(2) . . ?
O11 U4 U2 111.5(2) . . ?
O9 U4 U2 71.88(19) . . ?
O21 U4 U2 38.96(17) . . ?
O18 U4 U2 170.5(2) . . ?
O28 U4 U2 95.77(17) . . ?
U1 U4 U2 61.654(11) . . ?
O31 U4 U6 80.79(18) . . ?
O32 U4 U6 30.87(18) . . ?
O7 U4 U6 81.1(2) . . ?
O11 U4 U6 165.3(2) . . ?
O9 U4 U6 106.2(2) . . ?
O21 U4 U6 95.39(17) . . ?
O18 U4 U6 114.1(2) . . ?
O28 U4 U6 38.54(17) . . ?
U1 U4 U6 91.134(12) . . ?
U2 U4 U6 60.094(11) . . ?
O31 U4 U3 30.61(19) . . ?
O32 U4 U3 80.78(18) . . ?
O7 U4 U3 113.3(2) . . ?
O11 U4 U3 111.1(2) . . ?
O9 U4 U3 161.82(19) . . ?
O21 U4 U3 95.65(18) . . ?
O18 U4 U3 80.1(2) . . ?
O28 U4 U3 38.75(17) . . ?
U1 U4 U3 60.764(11) . . ?
U2 U4 U3 90.485(12) . . ?
U6 U4 U3 59.384(11) . . ?
O33 U3 O31 89.4(3) . . ?
O33 U3 O3 143.4(3) . . ?
O31 U3 O3 82.6(3) . . ?
O33 U3 O2 144.1(3) . 2_667 ?
O31 U3 O2 96.9(3) . 2_667 ?
O3 U3 O2 72.5(3) . 2_667 ?
O33 U3 O12 81.7(3) . . ?
O31 U3 O12 140.6(3) . . ?
O3 U3 O12 82.2(3) . . ?
O2 U3 O12 112.6(3) 2_667 . ?
O33 U3 O24 79.9(3) . . ?
O31 U3 O24 142.8(3) . . ?
O3 U3 O24 125.7(3) . . ?
O2 U3 O24 73.7(3) 2_667 . ?
O12 U3 O24 73.2(3) . . ?
O33 U3 O28 70.5(3) . . ?
O31 U3 O28 68.7(2) . . ?
O3 U3 O28 136.5(3) . . ?
O2 U3 O28 79.1(3) 2_667 . ?
O12 U3 O28 140.1(3) . . ?
O24 U3 O28 74.2(3) . . ?
O33 U3 O22 70.3(3) . . ?
O31 U3 O22 68.8(3) . . ?
O3 U3 O22 73.5(3) . . ?
O2 U3 O22 144.5(3) 2_667 . ?
O12 U3 O22 72.1(3) . . ?
O24 U3 O22 136.7(3) . . ?
O28 U3 O22 121.1(3) . . ?
O33 U3 U6 31.64(19) . . ?
O31 U3 U6 81.10(17) . . ?
O3 U3 U6 163.0(2) . . ?
O2 U3 U6 114.6(2) 2_667 . ?
O12 U3 U6 107.5(2) . . ?
O24 U3 U6 71.2(2) . . ?
O28 U3 U6 39.09(17) . . ?
O22 U3 U6 95.72(18) . . ?
O33 U3 U5 32.13(18) . . ?
O31 U3 U5 80.99(18) . . ?
O3 U3 U5 111.3(2) . . ?
O2 U3 U5 175.2(2) 2_667 . ?
O12 U3 U5 71.2(2) . . ?
O24 U3 U5 105.3(2) . . ?
O28 U3 U5 96.19(17) . . ?
O22 U3 U5 38.47(18) . . ?
U6 U3 U5 60.950(11) . . ?
O33 U3 U4 81.2(2) . . ?
O31 U3 U4 30.10(17) . . ?
O3 U3 U4 106.5(2) . . ?
O2 U3 U4 86.8(2) 2_667 . ?
O12 U3 U4 160.5(2) . . ?
O24 U3 U4 112.7(2) . . ?
O28 U3 U4 38.69(18) . . ?
O22 U3 U4 93.32(18) . . ?
U6 U3 U4 60.120(11) . . ?
U5 U3 U4 89.323(12) . . ?
O33 U3 U1 81.9(2) . . ?
O31 U3 U1 31.55(18) . . ?
O3 U3 U1 72.8(2) . . ?
O2 U3 U1 120.1(3) 2_667 . ?
O12 U3 U1 109.1(2) . . ?
O24 U3 U1 161.1(2) . . ?
O28 U3 U1 94.99(18) . . ?
O22 U3 U1 37.55(18) . . ?
U6 U3 U1 90.599(12) . . ?
U5 U3 U1 59.740(11) . . ?
U4 U3 U1 59.125(11) . . ?
O27 U2 O32 88.4(3) . . ?
O27 U2 O6 140.0(3) . . ?
O32 U2 O6 80.7(3) . . ?
O27 U2 O4 90.1(3) . 2_666 ?
O32 U2 O4 141.5(3) . 2_666 ?
O6 U2 O4 121.7(3) . 2_666 ?
O27 U2 O10 141.2(3) . . ?
O32 U2 O10 79.5(3) . . ?
O6 U2 O10 74.3(3) . . ?
O4 U2 O10 77.8(3) 2_666 . ?
O27 U2 O21 68.7(3) . . ?
O32 U2 O21 69.8(3) . . ?
O6 U2 O21 71.4(3) . . ?
O4 U2 O21 143.5(3) 2_666 . ?
O10 U2 O21 136.9(3) . . ?
O27 U2 O8 79.6(3) . . ?
O32 U2 O8 142.5(3) . . ?
O6 U2 O8 86.0(3) . . ?
O4 U2 O8 74.5(3) 2_666 . ?
O10 U2 O8 130.0(3) . . ?
O21 U2 O8 72.7(3) . . ?
O27 U2 O30 68.4(2) . . ?
O32 U2 O30 69.9(2) . . ?
O6 U2 O30 139.0(3) . . ?
O4 U2 O30 73.8(3) 2_666 . ?
O10 U2 O30 72.8(3) . . ?
O21 U2 O30 120.6(2) . . ?
O8 U2 O30 134.3(3) . . ?
O27 U2 O35 140.0(4) . . ?
O32 U2 O35 131.6(3) . . ?
O6 U2 O35 61.3(4) . . ?
O4 U2 O35 60.5(4) 2_666 . ?
O10 U2 O35 62.9(4) . . ?
O21 U2 O35 118.6(3) . . ?
O8 U2 O35 67.3(4) . . ?
O30 U2 O35 120.8(3) . . ?
O27 U2 U4 80.58(19) . . ?
O32 U2 U4 31.66(18) . . ?
O6 U2 U4 70.0(2) . . ?
O4 U2 U4 168.0(2) 2_666 . ?
O10 U2 U4 104.7(2) . . ?
O21 U2 U4 38.47(18) . . ?
O8 U2 U4 110.9(2) . . ?
O30 U2 U4 95.51(16) . . ?
O35 U2 U4 131.3(3) . . ?
O27 U2 U6 80.69(18) . . ?
O32 U2 U6 30.98(18) . . ?
O6 U2 U6 105.8(2) . . ?
O4 U2 U6 111.1(2) 2_666 . ?
O10 U2 U6 70.01(19) . . ?
O21 U2 U6 94.97(18) . . ?
O8 U2 U6 159.6(2) . . ?
O30 U2 U6 39.21(16) . . ?
O35 U2 U6 132.9(3) . . ?
U4 U2 U6 60.122(11) . . ?
O27 U2 U5 29.92(18) . . ?
O32 U2 U5 80.78(18) . . ?
O6 U2 U5 159.2(2) . . ?
O4 U2 U5 79.0(2) 2_666 . ?
O10 U2 U5 111.3(2) . . ?
O21 U2 U5 93.25(18) . . ?
O8 U2 U5 103.2(2) . . ?
O30 U2 U5 38.68(16) . . ?
O35 U2 U5 139.5(3) . . ?
U4 U2 U5 89.197(12) . . ?
U6 U2 U5 60.392(11) . . ?
O31 U1 O27 87.4(3) . . ?
O31 U1 O22 69.0(3) . . ?
O27 U1 O22 68.7(3) . . ?
O31 U1 O21 69.7(3) . . ?
O27 U1 O21 67.8(3) . . ?
O22 U1 O21 120.0(3) . . ?
O31 U1 O1 140.7(3) . . ?
O27 U1 O1 78.5(3) . . ?
O22 U1 O1 71.6(3) . . ?
O21 U1 O1 133.8(3) . . ?
O31 U1 O15 77.4(3) . . ?
O27 U1 O15 139.0(3) . . ?
O22 U1 O15 70.3(3) . . ?
O21 U1 O15 136.5(3) . . ?
O1 U1 O15 89.6(3) . . ?
O31 U1 O13 78.8(3) . . ?
O27 U1 O13 138.9(3) . . ?
O22 U1 O13 136.9(3) . . ?
O21 U1 O13 71.1(3) . . ?
O1 U1 O13 133.8(3) . . ?
O15 U1 O13 75.3(3) . . ?
O31 U1 O16 139.9(3) . . ?
O27 U1 O16 79.4(3) . . ?
O22 U1 O16 136.3(3) . . ?
O21 U1 O16 70.2(3) . . ?
O1 U1 O16 73.3(3) . . ?
O15 U1 O16 134.5(3) . . ?
O13 U1 O16 86.7(3) . . ?
O31 U1 O17 133.8(3) . . ?
O27 U1 O17 138.7(3) . . ?
O22 U1 O17 117.4(3) . . ?
O21 U1 O17 122.5(3) . . ?
O1 U1 O17 67.0(3) . . ?
O15 U1 O17 64.8(3) . . ?
O13 U1 O17 67.0(3) . . ?
O16 U1 O17 69.8(3) . . ?
O31 U1 U4 31.54(18) . . ?
O27 U1 U4 80.10(19) . . ?
O22 U1 U4 95.01(18) . . ?
O21 U1 U4 38.63(18) . . ?
O1 U1 U4 157.8(2) . . ?
O15 U1 U4 102.8(2) . . ?
O13 U1 U4 68.0(2) . . ?
O16 U1 U4 108.5(2) . . ?
O17 U1 U4 135.0(2) . . ?
O31 U1 U5 80.09(17) . . ?
O27 U1 U5 31.17(19) . . ?
O22 U1 U5 37.84(18) . . ?
O21 U1 U5 93.78(17) . . ?
O1 U1 U5 68.9(2) . . ?
O15 U1 U5 108.1(2) . . ?
O13 U1 U5 157.3(2) . . ?
O16 U1 U5 104.4(2) . . ?
O17 U1 U5 135.2(2) . . ?
U4 U1 U5 89.590(12) . . ?
O31 U1 U3 30.97(18) . . ?
O27 U1 U3 79.88(18) . . ?
O22 U1 U3 38.35(18) . . ?
O21 U1 U3 94.74(18) . . ?
O1 U1 U3 109.8(2) . . ?
O15 U1 U3 67.5(2) . . ?
O13 U1 U3 104.2(2) . . ?
O16 U1 U3 157.9(2) . . ?
O17 U1 U3 132.1(2) . . ?
U4 U1 U3 60.111(11) . . ?
U5 U1 U3 59.209(11) . . ?
U3 O33 U6 116.8(3) . . ?
U3 O33 U5 116.1(3) . . ?
U6 O33 U5 118.6(3) . . ?
U6 O32 U4 118.1(3) . . ?
U6 O32 U2 117.7(3) . . ?
U4 O32 U2 116.6(3) . . ?
U4 O31 U3 119.3(3) . . ?
U4 O31 U1 115.8(3) . . ?
U3 O31 U1 117.5(3) . . ?
U5 O30 U6 103.2(3) . . ?
U5 O30 U2 101.9(3) . . ?
U6 O30 U2 101.2(2) . . ?
C12 O29 U5 142.6(8) 2_666 . ?
U6 O28 U3 101.4(2) . . ?
U6 O28 U4 102.6(3) . . ?
U3 O28 U4 102.6(3) . . ?
U5 O27 U2 119.3(3) . . ?
U5 O27 U1 115.7(3) . . ?
U2 O27 U1 117.6(3) . . ?
C6 O26 U5 142.6(8) . . ?
C3 O25 U5 134.4(8) . . ?
C7 O24 U3 134.9(8) . . ?
C5 O23 U6 135.8(8) . . ?
U5 O22 U1 104.0(3) . . ?
U5 O22 U3 101.9(3) . . ?
U1 O22 U3 104.1(3) . . ?
U4 O21 U1 102.4(3) . . ?
U4 O21 U2 102.6(3) . . ?
U1 O21 U2 105.5(3) . . ?
C7 O20 U6 135.7(8) . . ?
C12 O19 U6 135.0(8) . . ?
C8 O18 U4 144.6(9) . . ?
C9 O16 U1 138.7(9) . . ?
C10 O15 U1 140.0(9) . . ?
C11 O14 U5 132.7(7) . . ?
C1 O13 U1 139.2(8) . . ?
C3 O12 U3 136.9(8) . . ?
C1 O11 U4 132.2(8) . . ?
C5 O10 U2 136.2(7) . . ?
C4 O9 U4 134.7(8) . . ?
C9 O8 U2 135.6(9) . . ?
C2 O7 U4 143.2(9) . . ?
C4 O6 U2 137.6(8) . . ?
C8 O5 U6 137.6(9) 2_667 . ?
C6 O4 U2 138.4(9) . 2_666 ?
C10 O3 U3 133.0(8) . . ?
C2 O2 U3 137.7(8) . 2_667 ?
C11 O1 U1 137.7(8) . . ?
O20 C7 O24 126.0(11) . . ?
O26 C6 O4 124.5(12) . . ?
O23 C5 O10 126.0(11) . . ?
O6 C4 O9 125.7(12) . . ?
O12 C3 O25 125.9(12) . . ?
O7 C2 O2 124.9(13) . . ?
O13 C1 O11 125.9(11) . . ?
O29 C12 O19 125.0(12) 2_666 . ?
O14 C11 O1 126.9(11) . . ?
O15 C10 O3 126.2(12) . . ?
O16 C9 O8 124.5(13) . . ?
O18 C8 O5 124.5(13) . 2_667 ?
C13 O35 U2 137.2(16) . . ?
O35 C13 O34 115(2) . . ?

_refine_diff_density_max         5.356
_refine_diff_density_min         -2.597
_refine_diff_density_rms         0.382

_shelxl_version_number           2014-3

_shelx_res_file                  
;

TITL SAVE_a.res in P-1
REM Old TITL SAVE in P-1

REM SHELXT solution in P-1
REM R1 0.110,  Rweak 0.004,  Alpha 0.102,  Orientation as input
REM Formula found by SHELXT:  C10 O35 U6

CELL  0.71073  11.5396  11.7744  16.2574   77.994   77.951   60.742
ZERR   2.000   0.0005   0.0008   0.0008    0.003    0.002    0.002
LATT  1
SFAC C O U
UNIT 26 76 12
TEMP 23.000
L.S. 20
BOND
omit 0 -1 1
ACTA
FMAP 2
PLAN 20
WGHT    0.047100   40.035999
BASF   0.07537
FVAR       3.23641
U6    3    0.434085    0.557218    0.751898    11.00000    0.01451    0.01285 =
         0.01208   -0.00297   -0.00277   -0.00314
U5    3    0.738158    0.398057    0.586725    11.00000    0.01647    0.01534 =
         0.00807   -0.00114   -0.00115   -0.00675
U4    3    0.605543    0.262489    0.914232    11.00000    0.01666    0.01513 =
         0.00850   -0.00162   -0.00027   -0.00592
U3    3    0.783140    0.462286    0.793755    11.00000    0.01767    0.01877 =
         0.01154   -0.00348   -0.00155   -0.00866
U2    3    0.548292    0.210384    0.705879    11.00000    0.02099    0.01617 =
         0.01259   -0.00152   -0.00323   -0.00955
U1    3    0.907052    0.107921    0.751376    11.00000    0.01614    0.01442 =
         0.01311   -0.00157   -0.00038   -0.00117
O33   2    0.645958    0.506745    0.700558    11.00000    0.01240    0.02057 =
         0.01550   -0.00523    0.00083   -0.00331
O32   2    0.496731    0.347357    0.800173    11.00000    0.01404    0.01528 =
         0.01252   -0.00372   -0.00061   -0.00876
O31   2    0.784216    0.268553    0.837020    11.00000    0.00812    0.01671 =
         0.01463    0.00040    0.00051   -0.00415
O30   2    0.509716    0.430107    0.631639    11.00000    0.01466    0.01784 =
         0.01218   -0.00101   -0.00226   -0.00739
O29   2    0.696378    0.347679    0.463301    11.00000    0.02140    0.03356 =
         0.02423   -0.01503   -0.00892   -0.00623
O28   2    0.564643    0.489981    0.869274    11.00000    0.01700    0.02062 =
         0.01014   -0.00511    0.00423   -0.00700
O27   2    0.741102    0.220760    0.663537    11.00000    0.01830    0.00967 =
         0.02150   -0.00062   -0.00587   -0.00250
O26   2    0.607508    0.594165    0.498483    11.00000    0.02870    0.01597 =
         0.03096    0.00355   -0.01180   -0.00797
O25   2    0.847599    0.536689    0.555157    11.00000    0.03709    0.03214 =
         0.02242   -0.00014   -0.00481   -0.02369
O24   2    0.643857    0.697956    0.798082    11.00000    0.02959    0.02904 =
         0.02897   -0.00229   -0.00740   -0.01369
O23   2    0.240321    0.539726    0.737816    11.00000    0.01597    0.03281 =
         0.05127   -0.01131   -0.00641   -0.00986
O22   2    0.902212    0.313740    0.683432    11.00000    0.02276    0.02287 =
         0.01182   -0.00089   -0.00136   -0.00962
O21   2    0.698964    0.101280    0.815558    11.00000    0.01981    0.02033 =
         0.01469   -0.00067   -0.00378   -0.00867
O20   2    0.441148    0.754077    0.766882    11.00000    0.03865    0.01602 =
         0.03397   -0.00190   -0.01461   -0.00780
O19   2    0.313631    0.732365    0.644738    11.00000    0.04130    0.01533 =
         0.02454   -0.00642   -0.01401   -0.00419
O18   2    0.659969    0.315678    1.032172    11.00000    0.03686    0.02583 =
         0.02251   -0.00787   -0.00929   -0.00988
O17   2    1.130338   -0.090847    0.754500    11.00000    0.03123    0.03552 =
         0.02235   -0.00739   -0.00734    0.00759
O16   2    0.899963   -0.076825    0.706345    11.00000    0.05028    0.02229 =
         0.04236   -0.01347   -0.00484   -0.00673
O15   2    1.081315    0.135176    0.799404    11.00000    0.03343    0.02986 =
         0.03984    0.00313   -0.01475   -0.00873
O14   2    0.948997    0.248574    0.515968    11.00000    0.02285    0.03122 =
         0.01219    0.00058   -0.00210   -0.00800
O13   2    0.939650   -0.021991    0.893581    11.00000    0.02177    0.03638 =
[truncated: 3,670,309 more chars]
